# Supplementary material for: A genome- and phenome-wide association study of plasma procalcitonin concentrations in individuals of European ancestry
Source: eBioMedicine. 2025 Dec 16;123:106014. doi: 10.1016/j.ebiom.2025.106014 (PMC12902255; doi:10.1016/j.ebiom.2025.106014)
Supplement: Supplementary Tables S1–S13 [file mmc2.xlsx]

## Sheet: Table S1
Table S1. List of diseases classified as "infection or immune-related" in the linear model (PREVEND cohort)
Disease
Allergie
Asthma
Chronic obstructive pulmonary disease
Ear infection or ear pain
Eczema
Fever
Fungal infection
Gall bladder infection or stones
Hay fever
Herpes simplex virus I infection
Influenza
Influenza
Itch
Multiple sclerosis
Myalgic Encephalomyelitis
Other chronic reuma
R arthritis
Severe skin disease
Sinusitis
Sore throat
Sore throat
Thyroid disease

## Sheet: Table S2
Table S2. Results of the linear model*
	beta	se	p
(Intercept)	-4.58186	0.0331808	<2e-16
infec_immun	-0.0149282	0.0097177	0.125
SEX	-0.186576	0.0097227	<2e-16
AGE	0.0051508	0.0004043	<2e-16
BMI	0.0120998	0.0011679	<2e-16
*Model: lnPCT ~ infec_immun + SEX + AGE + BMI

## Sheet: Table S3
Table S3. List of continuous traits used in the UK Biobank
Trait	Category
Arterial stiffness index	Body measurements
BMI (kg/m2)	Body measurements
Body fat percentage	Body measurements
BSA (m2)	Body measurements
Diastolic blood pressure (mmHg)	Body measurements
Lean body mass (kg)	Body measurements
Maximum heart rate during fitness test (bpm)	Body measurements
Mean arterial pressure (mmHg)	Body measurements
Position of pulse wave notch	Body measurements
Position of the pulse wave peak	Body measurements
Position of the shoulder on the pulse waveform	Body measurements
Pulse pressure (mmHg)	Body measurements
Pulse wave peak to peak time (milliseconds)	Body measurements
Pulse wave reflection index	Body measurements
Resting heart rate (bpm)	Body measurements
Systolic blood pressure (mmHg)	Body measurements
Waist hip ratio	Body measurements
Weight (kg)	Body measurements
Alanine aminotransferase (U/l)	Blood biomarkers
Albumin(g/l)	Blood biomarkers
Alkaline phosphatase (U/l)	Blood biomarkers
ApoA1 (g/l)	Blood biomarkers
ApoB (g/l)	Blood biomarkers
ApoB/A1 ratio	Blood biomarkers
Aspartate aminotransferase (U/l)	Blood biomarkers
Bio testosterone (nmol/l)	Blood biomarkers
Calcium (mmol/l)	Blood biomarkers
Cholesterol (g/dl)	Blood biomarkers
C-reactive protein (mg/l)	Blood biomarkers
Creatinine (micromol/l)	Blood biomarkers
Cystatin C (mg/l)	Blood biomarkers
Direct bilirubin (micromol/l)	Blood biomarkers
Free testosterone (nmol/l)	Blood biomarkers
Gamma-GT (U/l)	Blood biomarkers
Glucose (mmol/l)	Blood biomarkers
HbA1c (mmol/mol)	Blood biomarkers
Hemoglobin concentration (g/dl)	Blood biomarkers
High-density lipoprotein (mg/dl)	Blood biomarkers
Immature reticulocytes fraction	Blood biomarkers
Insulin-like growth factor 1 (nmol/l)	Blood biomarkers
LDL (mg/dl)	Blood biomarkers
LDL/ApoB ratio	Blood biomarkers
Lipoprotein A (mg/dl)	Blood biomarkers
Log2 Basophil (%)	Blood biomarkers
Log2 Basophil count	Blood biomarkers
Log2 Eosinophil (%)	Blood biomarkers
Log2 Eosinophil count	Blood biomarkers
Log2 High light scatter reticulocytes count	Blood biomarkers
Log2 Reticulocyte (%)	Blood biomarkers
Log2 Reticulocyte count	Blood biomarkers
Lymphocyte (%)	Blood biomarkers
Mean corpuscular hemoglobin concentration (g/dl)	Blood biomarkers
Mean corpuscular volume (fl)	Blood biomarkers
Mean sphered cells volume (fl)	Blood biomarkers
Monocyte (%)	Blood biomarkers
Monocyte count (10-9 cells/l)	Blood biomarkers
Neutrophil (%)	Blood biomarkers
Neutrophil count (10-9 cells/l)	Blood biomarkers
Nucleated red blood cell count (10-9 cells/l)	Blood biomarkers
Oestradiol (picomol/l)	Blood biomarkers
Phosphate (mmol/l)	Blood biomarkers
Platelet count (10-9 cells/l)	Blood biomarkers
Platelet crit (%)	Blood biomarkers
Platelet distribution width (%)	Blood biomarkers
Platelet volume (fl)	Blood biomarkers
Ratio of Testosterone/SHBG	Blood biomarkers
Red blood cell count (10-12 cells/l)	Blood biomarkers
Red blood cell distribution width (%)	Blood biomarkers
Rheumatoid factor (U/l)	Blood biomarkers
Sex hormone binding globulin (nmol/l)	Blood biomarkers
Testosterone (nmol/l)	Blood biomarkers
Total bilirubin (micromol/l)	Blood biomarkers
Total protein (g/l)	Blood biomarkers
Triglyceride (mg/dl)	Blood biomarkers
Vitamin D (nmol/l)	Blood biomarkers
White blood cell count (10-9 cells/l)	Blood biomarkers
eGFR CKD-EPI (mL/min/1.73m2)	Urinary biomarkers
Predicted 24-h urinary potassium excretion (mg/day)	Urinary biomarkers
Predicted 24-h urinary sodium excretion (mg/day)	Urinary biomarkers
Predicted 24-hour urinary sodium to potassium ratio	Urinary biomarkers
Urate/Uric acid (micromol/l)	Urinary biomarkers
Urinary albumin/ creatinine ratio (ug/mg)	Urinary biomarkers
Urinary creatinine (mg/dl)	Urinary biomarkers
Urinary microalbumine (mg/dl)	Urinary biomarkers
Urinary potassium (mg/dl)	Urinary biomarkers
Urinary sodium (mg/dl)	Urinary biomarkers
Age completed full time education (year)	Other
Maximum years spent on education	Other
Number of cigarettes currently smoked daily	Other
Abbreviations: Apo = Apolipoprotein BMI = Body mass index eGFR = Estimated glomerular filtration rate LDL= Low-density lipoprotein

## Sheet: Table S4
Table S4. Definition of binary outcomes used in the UK Biobank
Variable	ICD9	ICD10	OPCS4	Self-repted fields	READ2	CTV3
Alcohol dependency/abuse	303, 3050	F101, F102		20002(1408)
Alzheimer disease and dementia		F00, F01, F02, F03, G30		20002(1263)
Anaemia	280, 281, 282, 283, 284, 285	D50, D51, D52, D53, D55, D56, D57, D58, D59, D64		20002(1330, 1331, 1332, 1339, 1340, 1446)
Aneurysm (any location)	930, 4141, 4171, 4373, 441, 442	I253, I254, I281, I67.1, I71, I790	L18, L19, L254, L27, L28, L304, L33, L384, L424, L464, L49, L533, L56, L57, L623, L624, L705, K244, O01, O02, O03, O04	20002(1425, 1492, 1591), 20004(1103, 1104, 1106, 1555)
Angina	413	I20		20002(1074), 6150(2)
Anxiety	3000	F40, F41		20002(1287)
Aortic stenosis		I350, I352		20002(1490)
Aortic valve disease	4241,	I35, I350, I351, I352		20002(1490, 1586, 1587), 20004(1099)
Asthma	493	J45, J46		20002(1111), 6152(8), 22127(1), 22167(1)
Atherosclerosis	410, 412, 414, 434, 435, 440, 441, 442, 4371, 4373, 4439	I70, I21, I22, I23, I24, I25, I252, Z951, Z955, I670, I671, I71, I72, I63, I693, G951, H341, H342, I65, G45, I739	K40, K41, K42, K43, K44, K45, K46, K49, K50, K75, L16, L18, L19, L20, L21, L22, L23, L25, L261, L262, L263, L265, L266, L268, L269, L27, L28, L29, L301, L303, L304, L311, L313, L314, L33, L34, L343, L351, L353, L355, L37, L381, L383, L384, L391, L392, L395, L41, L421, L424, L428, L429, L431, L432, L435, L45, L461, L464, L471, L474, L48, L49, L50, L51, L52, L53, L541, L542, L544, L56, L57, L58, L5…	20002(1492, 1425, 1591, 1583, 1067, 1075, 1082, 1087), 20004(1070, 1071, 1095, 1102, 1103, 1104, 1105, 1106, 1107, 1108, 1109, 1110, 1523, 1555), 5529(1), 5540(1)
Atrial fibrillation/Atrial flutter	4273	I48	K621, K622, K623	20002(1471, 1483)
Breast cancer	174, 175	C50		20001(1002)
Bronchiectasis	494	J47		20002(1114), 22134(1)
Bundle branch block	4263, 4264	I447, I451
Cancer (malignant neoplasm)	141, 142, 144, 146, 150, 151, 152, 153, 154, 155, 156, 157, 159, 160, 161, 162, 164, 170, 171, 172, 173, 174, 179, 180, 182, 183, 184, 185, 186, 187, 188, 189, 190, 191, 193, 195, 196, 198, 199, 200, 201, 202, 204, 205, V10	C00-C26, C30-C41, C43-C58, C60-C97, Z08, Z85		2453(1)
Cancer (non-malignant)	210-239	D00-D48
Cardiac surgery		Z951	K01, K02, K04, K07, K09, K10, K11, K12, K14, K18, K19, K20, K21, K22, K23, K24, K25, K26, K27, K28, K29, K30, K31, K33, K34, K37, K38, K40, K41, K42, K43, K44, K45, K46, K47, K48, K52, K53, K54, K55	20004(1069, 1095, 1097, 1098, 1099, 1100, 1101, 1523)
Cataract	366	H25, H26, H28, Q120	C71, C72, C73, C74, C75, C77	20002(1278), 20004(1435), 5441≥1, 5324(2), 5324(3), 5324(4), 6148(4)
Cerebral infarction and transient ischaemic attack	434, 435, 4371	I63, I693, G951, H341, H342, I65, G45	L343, L353	20002(1583, 1082)
Cerebrovascular accident (no transient ischaemic attack)	3361, 36231, 36232, 4329, 43301, 43311, 43321, 43331, 43381, 43391, 43401, 43411, 43491, 430, 431, 434, 436	G951, H341, H342, I60, I61, I629, I63, I64, I678, I690, I693, S066	A052, A053, A054, L351	20002(1081, 1086, 1491, 1583), 6150(3)
Cerebrovascular accident (stroke+hemorrhage+transient ischaemic attack)	430, 431, 434, 435, 436, 3361, 4329, 4371, 36231, 36232, 43301, 43311, 43321, 43331, 43381, 43391, 43401, 43411, 43491	I629, I64, I678, G951, H341, H342, I63, I693, G951, H341, H342, I65, G45, I60, I61, I690, S066	A052, A053, A054, L343, L351, L353	20002(1081, 1082, 1086, 1491, 1583), 6150(3)
Cervical cancer	180	C53	Q01, Q02, Q03, Q07, Q08, Q09, Q10, Q16, Q17, Q18, Q22	20001(1041), 20004(1511, 1542)
Chronic fatigue syndrome	7807, 3005	R53, F48, G933		20002(1482)
Chronic obstructive pulmonary disease (include asthma and medication)	490, 491, 492, 493, 495, 496	J41, J42, J43, J44, J45, J46		20002(1111, 1112, 1113, 1472), 20003(1140851906, 1140851910, 1140855298, 1140855302, 1140855304, 1140855308, 1140855372, 1140855374, 1140855376, 1140855380, 1140855384, 1140855390, 1140855400, 1140861996, 1140861998, 1140862008, 1140862060, 1140862066, 1140862070, 1140862086, 1140862092, 1140862110, 1140862118, 1140862120, 1140862124, 1140862134, 1140862140, 1140862144, 1140862148, 1140862162, 11…	c1, c3, c4, c5, c6, c7, x00Af, x00I2, x00QT, x01Ck, x01Cl, x01Cm, x01Cn, x01Co, x01Cq, x01Ct, x01Db, x01Df, x01EJ, x01NN, x025g, x05kq	c1, c3, c4, c5, c6, c7, x00Af, x00I2, x00QT, x01Ck, x01Cl, x01Cm, x01Cn, x01Co, x01Cq, x01Ct, x01Db, x01Df, x01EJ, x01NN, x025g, x05kq
Colorectal cancer	153, 1540, 1541	C18, C19, C20		20001(1020, 1022, 1023)
Coronary artery disease	410, 412, 414	I21, I22, I23, I24, I25, I252, Z951, Z955	K40, K41, K42, K43, K44, K45, K46, K49, K50, K75	20002(1075), 20004(1070, 1095, 1523), 6150(1)
CVD events	390-398, 401-405, 410-417, 420-438, 440-444, 446, 447, 448, 3361, 3940, 3942, 4240, 4241, 4251, 4263, 4264, 4270- 4275, 4290, 4329, 4371, 4373, 4439, 36231, 36232, 43301, 43311, 43321, 43331, 43381, 43391, 43401, 43411, 43491, ,	G45, G951, H341, H342, I00-I02, I05-I15, I20-I28, I30-I52, I60-I74, I77, I78, I110, I130, I132, I252, I255, I313, I340, I341, I342, I350, I351, I352, I421, I422, I441, I442, I447, I451, I470, I471, I472, I490, I495, I511, I512, I514, I629, I670, I671, I678, I690, I693, I739, O903, O994, S066, T862, Z941, Z951, Z955	A052, A053, A054, K01, K02, K04, K07, K09-K14, K16, K18-K31, K33, K34, K35, K37, K38, K40-K50, K52- K55, K571, K572, K574, K575, K576, K621, K622, K623, K64, K68, K75, K77, L16, L18-L23, L25, L261, L262, L263, L265, L266, L268, L269, L27, L28, L29, L301, L303, L304, L311, L313, L314, L33, L34, L343, L351, L353, L355, L37, L381, L383, L384, L391, L392, L395, L41, L421, L424, L428, L429, L431, L432…	20002(1067, 1074, 1075, 1076, 1077, 1078, 1079, 1081, 1082, 1086, 1087, 1425, 1426, 1471, 1479, 1483, 1484, 1486, 1487, 1488, 1489, 1490, 1491, 1492, 1583, 1584, 1585, 1586, 1587, 1588, 1589, 1590, 1591), 20004(1069, 1070, 1071, 1095, 1097, 1098, 1099, 1100, 1101, 1102, 1103, 1104, 1105, 1106, 1107, 1108, 1109, 1110, 1523, 1553, 1555), 6150(1), 6150(2), 6150(3), 5529(1), 5540(1)
Deep venous thrombosis (DVT)	6713, 6714	O223		20002(1094), 6152(5)
Depression (include medication)	311	F32, F33	A83	20002(1286, 1531), 20003(1140856074, 1140856076, 1140856144, 1140867600, 1140867618, 1140867624, 1140867628, 1140867632, 1140867640, 1140867658, 1140867662, 1140867668, 1140867690, 1140867712, 1140867720, 1140867722, 1140867726, 1140867734, 1140867756, 1140867758, 1140867770, 1140867774, 1140867784, 1140867806, 1140867812, 1140867818, 1140867820, 1140867824, 1140867840, 1140882310, 1140917388, 11…	d7, d8, d9, da, x00E4, x00fz, x01Ar, x01As, x01Au, x01Av, x01Aw, x01Ax, x01Ay, x01Az, x01B0, x01B1, x01B2, x01B3	d7, d8, d9, da, x00E4, x00fz, x01Ar, x01As, x01Au, x01Av, x01Aw, x01Ax, x01Ay, x01Az, x01B0, x01B1, x01B2, x01B3
Diabetes mellitus (include medication)	250, 25000, 25001, 25002, 25003, 25010, 25011, 25012, 25013, 25020, 25021, 25022, 25023, 25030, 25031, 25032, 25033, 25040, 25041, 25042, 25043, 25050, 25051, 25052, 25053, 25060, 25061, 25062, 25063, 25070, 25071, 25072, 25073, 25080, 25081, 25082, 25083, 25090, 25091, 25092, 25093	E10, E11, E12, E13, E14		20002(1220, 1222, 1223), 20003(1140857494, 1140857496, 1140857500, 1140857502, 1140857506, 1140857584, 1140857586, 1140857590, 1140874646, 1140874650, 1140874652, 1140874658, 1140874660, 1140874664, 1140874666, 1140874674, 1140874678, 1140874680, 1140874706, 1140874712, 1140874716, 1140874718, 1140874724, 1140874726, 1140874728, 1140874732, 1140874736, 1140874740, 1140874744, 1140874746, 11409105…	f1, f2, f3, f4, ft, x008T, x01Li, x006f	f1, f2, f3, f4, ft, x008T, x01Li, x006f
Diabetes-related eye disease	2504	H36.0, H280		20002(1276), 5890(1), 5890(2), 5890(3), 6148(1)
Disc disorder	722	M495, M50, M51	V29, V30, V31, V32, V33, V34, V35, V36	20002(1312, 1532, 1533), 20004(1531)
Dizziness	7804	R42
Emphysema and chronic bronchitis	491, 492	J41, J42, J43		20002(1113, 1472), 6152(6), 22129(1), 22128(1)
Epilepsy (include status epilepticus and medication)	345	G40, G41		20002(1264), 20003(1140856468, 1140856470, 1140856484, 1140856568, 1140864452, 1140872064, 1140872072, 1140872098, 1140872112, 1140872120, 1140872132, 1140872134, 1140872152, 1140872160, 1140872162, 1140872164, 1140872172, 1140872174, 1140872180, 1140872186, 1140872198, 1140872200, 1140872214, 1140872216, 1140872228, 1140872236, 1140872268, 1140872280, 1140872284, 1140872290, 1140872302, 11408723…	dn, dn3, dn7, dnh, dnb, dnf, dno, dnm, dnj, dnk, dn8	dn, dn3, dn7, dnh, dnb, dnf, dno, dnm, dnj, dnk, dn8
Fracture	800, 801, 802, 803, 804, 805, 806, 807, 808, 809, 810, 811, 812, 813, 814, 815, 816, 817, 818, 819, 820, 821, 822, 823, 824, 825, 826, 827, 828, 829, 7338, V540, V674	S02, S12, S22, S32, S42, S52, S62, S72, S82, S92, T02, T08, T10, T12, T902, T91, T921, T922, T932, Z094, Z470, Z544, M844, M80, M840, M841, M842, M843, M844	C082, C083, C085, O17, U502, V053, V054, V08, V09, V15, V44, V45, V46, W10, W11, W19, W20, W21, W22, W23, W24, W25, W26, W33, W651, W653, W654, W655, W661, W663, W664, W671, W673, W675, W677	20002(1626, 1627, 1628, 1629, 1630, 1631, 1632, 1633, 1634, 1635, 1637, 1638, 1639, 1640, 1644, 1645, 1646, 1647, 1648, 1649, 1650, 1651, 1654, 1652, 1653, 1655, 1656), 20004(1439), 2463(1), 6151≥1, 3005(1), 3082(1), 4093(1), 4096(1)
Gallstones/cholelithiasis	574, 5750	K80	J18, J211, J212, J23, J24	20002(1162), 20004(1528)
Gastric reflux (include medication)	53010, 53011	K21	G24, G25	20002(1138), 20003(1141166086, 1140850708, 1140850712, 1140850714, 1140850716, 1140850720, 1140850722, 1140850726, 1140850746, 1140850748, 1140850750, 1140850752, 1140850760, 1140850762, 1140850770, 1140850776, 1140850788, 1140850792, 1140850818, 1140850822, 1140850826, 1140850830, 1140864108, 1140865294, 1140865354, 1140865358, 1140865366, 1140865368, 1140865370, 1141146728, 1141168752, 11411710…	x052x, a2, x019Q, x007O, x00Xk, x007N, x007M	x052x, a2, x019Q, x007O, x00Xk, x007N, x007M
Gastrointestinal bleeding	5307, 5310, 5311, 5314, 5315, 5320, 5321, 5324, 5325, 5326, 5334, 5344, 578	K922, K226, K250, K251, K252, K254, K255, K256, K260, K261, K262, K264, K265, K266, K270, K274, K275, K276, K280, K284, K285, K286, K290, K920, K921	G351, G521, G532, G633, G784	20002(1191)
Glaucoma	365	H40, H42, Q15	C65	20002(1277), 6119(1), 6119 (2), 6119(3), 6148(2)
Gout (include medication)	274	M10		20002(1466), 20003(1140875486, 1140853122, 1140853124, 1140853126, 1140853128, 1140853130, 1140875408, 1140875466, 1140875468, 1140875470, 1140875472, 1140875474, 1140875476, 1140875478, 1140875480, 1140875482, 1140875484, 1140875490, 1140875492, 1140875496, 1140875498, 1140875500, 1140909890)	j61, j62, j63, j64	j61, j62, j63, j64
Hay fever, rhinitis, asthma or eczema (include medication)	477, 493, 691	J30, J31, L20, L21, J45, J46		20002(1111, 1387, 1452), 20003(1140926170, 1141157422, 1140883500, 1140855556, 1140855562, 1140855568, 1140855624, 1140855642, 1140855650, 1140862612, 1140862624, 1140862628, 1140862632, 1140862638, 1140862640, 1140862650, 1140862660, 1140862694, 1140862696, 1140862706, 1140862722, 1140862726, 1140862728, 1140862732, 1140862734, 1140862738, 1140862742, 1140862756, 1140862760, 1140862764, 11408627…	x03am, x01Dp, c8, c6, x0019, x01MQ, x02LI, x00Av, x00Aw, x02Mk, x01NN, x01Nf, x05kq, c71, c72	x03am, x01Dp, c8, c6, x0019, x01MQ, x02LI, x00Av, x00Aw, x02Mk, x01NN, x01Nf, x05kq, c71, c72
Headache (migraine, cluster headache)	346	G43		20002(1265)
Heart arrhythmia	427, 4270, 4271, 4272, 4273, 4274, 4275	I46, I47, I48, I49, I441, I442, I470, I471, I472, I490, I495	K52, K571, K572, K574, K575, K576, K621, K622, K623, K64, X503, X504, X508, X509	20002(1077, 1471, 1483, 1484, 1486, 1487), 20004(1553)
Heart failure (include cardiomyopathy)	428, 425	I42, I43, I50, I110, I130, I132, I255, Z941, T862, O903, O994	K02	20002(1076, 1079, 1588), 20004(1098)
Hyperlipidemia (include medication)	272	E78		20002(1473), 20003(1140861958, 1140881748, 1140910652, 1140910654, 1141188146, 1141195196, 1141200040, 1140861970, 1140864592, 1141146138, 1141146234, 1141192410, 1141192414, 1140888594, 1140888648, 1140910632, 1140861924, 1140861926, 1140861928, 1141157260, 1141168568, 1141171548, 1141175908, 1141201306, 1140861936, 1140861942, 1140921004, 1141180722, 1140861944, 1140861946, 1140861848, 11408518…	bx1, bx2, bx3, bx4, bx5, bx6, bx7, bx8, bx9, bxa, bxb, bxc, bxd, bxe, bxf, bxg, bxh, bxi, bxj, bxk, bxl, bxm, bxn, bxo, x01R0, x01R2, x01R3	bx1, bx2, bx3, bx4, bx5, bx6, bx7, bx8, bx9, bxa, bxb, bxc, bxd, bxe, bxf, bxg, bxh, bxi, bxj, bxk, bxl, bxm, bxn, bxo, x01R0, x01R2, x01R3
Hypertension (include medication)	401, 402, 403, 404, 405	I10, I11, I12, I13, I15, O10		20002(1065, 1072), 20003(1140888578, 1140851480, 1140851484, 1140851492, 1140851508, 1140851522, 1140851556, 1140851576, 1140860172, 1140860180, 1140860192, 1140860194, 1140860212, 1140860220, 1140860222, 1140860230, 1140860232, 1140860244, 1140860250, 1140860266, 1140860274, 1140860278, 1140860292, 1140860294, 1140860304, 1140860308, 1140860312, 1140860314, 1140860316, 1140860318, 1140860320, 11…	x01QX, bd, x00Tb, x01C0, x01C1, x01C2, x01C4, x01C7, x01CA, x01CB, x01CJ, x02Rk, x02SC, bi, bA, bk6, x00en, x00eq, x00f0, x00fw, x01Qe, x01Qf, x01Qg, x05df, bk3, bk4, bk5, bk7, bk8, bk9, bkB, bkC, bkD, bkH, bkI, bkJ, bl7, bl8, bla, blb, blc, ble, blg, blh, bll, x00Du, x01CV, b2, b511, b512, b513, b514, b515, b518, b51A, b51C, b51E, b51F, b51G, b51K, b51O, b51P, b51Q, b51b, b51d, b51j, b51l, b51m,…	x01QX, bd, x00Tb, x01C0, x01C1, x01C2, x01C4, x01C7, x01CA, x01CB, x01CJ, x02Rk, x02SC, bi, bA, bk6, x00en, x00eq, x00f0, x00fw, x01Qe, x01Qf, x01Qg, x05df, bk3, bk4, bk5, bk7, bk8, bk9, bkB, bkC, bkD, bkH, bkI, bkJ, bl7, bl8, bla, blb, blc, ble, blg, blh, bll, x00Du, x01CV, b2, b511, b512, b513, b514, b515, b518, b51A, b51C, b51E, b51F, b51G, b51K, b51O, b51P, b51Q, b51b, b51d, b51j, b51l, b51m,…
Hypertension based on blood pressure (SBP>=140 or DBP>=90 mmHg)
Hyperthyroidism (include medication)	242	E05		20002(1225, 1522), 20003(1140884516, 1140910814, 1141191044)	x01Ln	x01Ln
Hypothyroidism (include medication)	244	E01, E02, E03		20002(1226), 20003(1140874844, 1140874846, 1140874852, 1141178036, 1140884512, 1140909904, 1140910518, 1140910520, 1140884516, 1140910814, 1141191044)	f9, x01Lm, x01Ln	f9, x01Lm, x01Ln
Hysterectomy		N993	Q07, Q08	3591(1), 2824≥0
Inflammatory bowel disease (include medication)	5551, 555, 556, 558	K50, K51, K52		20002(1461, 1463, 1462), 20003(1140865578, 1140865580, 1140865588, 1140865598, 1140910598, 1140910600, 1141152746, 1141182708, 1141188658, 1141189390, 1140879502, 1140910678, 1140910680, 1140865742, 1140865670), 20004(1463)	aa3, x01A0, aa72, aa61, x02L9	aa3, x01A0, aa72, aa61, x02L9
Injury	86, 87, 88, 89, 90, 91, 92, 95, 800, 801, 802, 803, 804, 805, 806, 807, 808, 809, 810, 811, 812, 813, 814, 815, 816, 817, 818, 819, 820, 821, 822, 823, 824, 825, 826, 827, 828, 829, 852, 853, 7338, 8001, 8003, 8011, 8031, V540, V674	M80, M840, M841, M842, M843, M844, S00-S99, S02, S12, S22, S32, S42, S52, S62, S72, S82, S92, T00-T14, T02, T08, T10, T12, T902, T90-T94, T921, T922, T932, Z045, Z094, Z470, Z544	K556, U512, C082, C083, C085, O17, U502, V053, V054, V08, V09, V15, V44, V45, V46, W10, W11, W19, W20, W21, W22, W23, W24, W25, W26, W33, W651, W653, W654, W655, W661, W663, W664, W671, W673, W675, W677	20002(1240, 1545, 1266, 1267, 1394, 1279, 1626, 1627, 1628, 1629, 1630, 1631, 1632, 1633, 1634, 1635, 1637, 1638, 1639, 1640, 1644, 1645, 1646, 1647, 1648, 1649, 1650, 1651, 1654, 1652, 1653, 1655, 1656), 20004(1439), 2463(1), 6151≥1, 3005(1), 3082(1), 4093(1), 4096(1), 6145(1), 5419≥1,
Intracranial haemorrhage	430, 431, 432	I60, I61, I62, I690, S064, S065, S066	A052, A053, A054, A411, L351	20002(1083, 1086, 1491)
Irritable bowel syndrome	5641	K58		20002(1154)
Liver disease	570-579, 070, 5711, 5712, 5713, 5710	K70, K71, K72, K73, K74, K75, K76, K77, B15, B16, B17, B18, B19		20002(1136, 1155, 1158, 1604), 20004(1454)
Lung cancer	162	C34		20001(1001, 1027, 1028), 22160≥0
Lymphatic / hematopoeietic malignancy	200, 201, 202, 204, 205	C81, C82, C83, C84, C85, C86, C88, C90, C91, C92, C93, C94, C95, C96		20001(1047, 1048, 1050, 1051, 1052, 1053, 1055, 1056, 1058)
Menopause	6271, 6272, 6273, 6278	N950, N951, N952, N958, N959		20002(1665), 3581≥0
Mitral regurgitation	3942	I340, I511, I512		20002(1585)
Mitral valve disease	394, 3940, 3942, 4240	I34, I340, I341, I342, I511, I512		20002(1488, 1489, 1584, 1585), 20004(1100)
Myocardial infarction	410, 412	I21, I22, I23, I252		20002(1075), 6150(1)
Non-cardiac arterial disease (include aneurysms)	4373, 441, 442, 434, 435, 4371, 4439	I670, I671, I71, I72, I63, I693, G951, H341, H342, I65, G45, I739	L16, L18, L19, L20, L21, L22, L23, L25, L261, L262, L263, L265, L266, L268, L269, L27, L28, L29, L301, L303, L304, L311, L313, L314, L33, L34, L343, L351, L353, L355, L37, L381, L383, L384, L391, L392, L395, L41, L421, L424, L428, L429, L431, L432, L435, L45, L461, L464, L471, L474, L48, L49, L50, L51, L52, L53, L541, L542, L544, L56, L57, L58, L59, L60, L62, L631, L632, L635, L638, L639, L651, L…	20002(1492, 1425, 1591, 1583, 1067, 1082, 1087), 20004(1071, 1102, 1103, 1104, 1105, 1106, 1107, 1108, 1109, 1110, 1555), 5529(1), 5540(1)
Osteoporosis (include medication)	7330	M80, M81		20002(1309), 20003(1140922174, 1141176570)	fo4	fo4
Pacemaker or ICD implantation			K59, K60, K61	20004(1096, 1548, 1550), 3079(1)
Percutaneous cardiac intervention			K13, K16, K35, K49, K50, K75, K571, K572, K574, K575, K576, K621, K622, K623, K64	20004(1070, 1553)
Peripheral artery disease in extremities (include aneurysms)	4439	I739	L37, L381, L383, L384, L391, L392, L395, L48, L49, L50, L51, L52, L53, L541, L542, L544, L56, L57, L58, L59, L60, L62, L631, L632, L635, L638, L639, L653	20002(1087, 1067), 20004(1102, 1103, 1108), 5529(1), 5540(1)
Pneumonia	480, 481, 482, 483, 485, 486	J100, J110, J12, J13, J14, J15, J16, J17, J18		20002(1398)
Prostate cancer	185	C61		20001(1044)
Prostate hyperplasia	600	N40	M651, M652, M653, M654, M655	20002(1516, 1396)
Pulmonary embolism	4151, 6732	I26, O882		20002(1093), 6152(7)
Renal failure	584, 585, 586, 588	N17, N18, N19		20002(1192, 1193, 1194)
Rheumatic heart disease	391, 394, 395, 396, 398	I01, I05, I06, I07, I08, I09		20002(1479)
Rheumatoid arthritis	7140	M053, M058, M059, M06, M068, M069		20002(1464)
Sciatica	7243	M543, M544		20002(1476)
Shortness of breath (dyspnoea)	7860	R060		4717(1)
Skin cancer	172, 173	C43, C44	S05, S06, S07, S08, S09, S10, S11, S14	20001(1003, 1059, 1060, 1061, 1062), 20004(1593, 1594, 1595, 1596)
Sleep apnoea		G473		20002(1123)
Supraventricular tachycardia	4270, 4272, 4273	I471, I48	K574, K621, K622, K623	20002(1471, 1483, 1484, 1487)
Syncope	7802	R55
Thromboembolism	4341, 444, 453, 59381, 4151, 6732	I74, I82, I26, O882		20002(1068, 1093), 6152(7)
Thrombosis	452, 4340, 4376, 59382, 6713, 6714	I81, O223		20002(1094), 6152(5)
Transient ischaemic attack (TIA)	435, 4371	I65, G45		20002(1082)
Type 2 Diabetes	25000, 25002, 25010, 25012, 25020, 25022, 25030, 25032, 25040, 25042, 25050, 25052, 25060, 25062, 25070, 25072, 25080, 25082, 25090, 25092	E11		20002(1223)
Ulcerative colitis	5551, 556	K51		20002(1463), 20004(1463)
Urinary tract infection	5990	N390		20002(1196)
Uterine fibroids	218	D25	Q092	20002(1351), 20004(1509)
Valvular disease (include endocarditis)	394, 396, 421, 3940, 3942, 4240, 4241,	I33, I34, I35, I36, I37, I38, I340, I341, I342, I350, I351, I352, I511, I512	K25, K26, K27, K28, K29, K30, K31, K33, K34	20002(1078, 1488, 1489, 1490, 1584, 1585, 1586, 1587), 20004(1097, 1099, 1100, 1101)
Venous thromboembolism	4151, 4532, 4538, 6713, 6714, 6732	I26, I822, I823, I828, I829, O223, O882		20002(1093, 1094), 6152(5), 6152(7)
Ventricular arrhythmia	4271, 4274, 4275	I46, I470, I472, I490	K576, X503, X504, X508, X509
Abbreviations: ICD = International Classification of Diseases OPCS = Office of Population Censuses and Surveys: Classification of interventions and Procedure CTV = Clinical Terms Version

## Sheet: Table S5
Table S5. Results of the sensitivity analysis
SNP	CHR	BP	A1	A2	FRQ	BETA	SE	P	N	COV	Type	Gene
rs4129267	1	154426264	C	T	0.5999	0.0234	0.0046	3.558e-07	12410	age+sex+bmi+10PCs	intron_variant	IL6R
rs76246580	11	133305141	C	T	0.9876	-0.1246	0.0238	1.735e-07	12410	age+sex+bmi+10PCs	intron_variant	OPCML

## Sheet: Table S6
Table S6. Fine-mapping results
Locus_index	Index SNP	rsid	Chr	Pos	Allele1	Allele2	MAF	Beta	se	z	prob	log10bf	mean	sd	mean_incl	sd_incl
1	rs7119706	rs10766197	11	14921880	A	G	0.44	-0.0354	0.0024	-14.75	1	13.3912	-5.78784	4.19824e-05	-5.78784	4.19824e-05
1	rs7119706	rs73418610	11	14788546	G	A	0.0786	0.0016	0.0046	0.347826	1	13.3912	-2.26519	4.65083e-05	-2.26519	4.65083e-05
1	rs7119706	rs1562902	11	14918216	T	C	0.4672	-0.0333	0.0024	-13.875	1	13.3912	-5.62624	4.08342e-05	-5.62624	4.08342e-05
1	rs7119706	rs10766268	11	15573505	C	T	0.4161	0.0053	0.0025	2.12	1	13.3912	-0.0729814	1.03696e-05	-0.0729814	1.03696e-05
1	rs7119706	rs16930609	11	14915908	C	A	0.0938	0.0077	0.0042	1.83333	1	13.3912	-2.9813	4.65427e-05	-2.9813	4.65427e-05
1	rs10832337	rs117088421	11	14714551	G	A	0.0364	-0.0135	0.0066	-2.04545	1	13.3848	-1.05382	3.26955e-05	-1.05382	3.26955e-05
1	rs10832337	rs7119706	11	14932145	A	G	0.4406	-0.0355	0.0024	-14.7917	1	13.3848	-5.79625	4.21171e-05	-5.79625	4.21171e-05
1	rs10832337	rs16930609	11	14915908	C	A	0.0938	0.0077	0.0042	1.83333	1	13.3848	-4.48567	3.88678e-05	-4.48567	3.88678e-05
1	rs10832337	rs7109265	11	14932208	C	T	0.4662	-0.0334	0.0024	-13.9167	1	13.3848	-5.59749	4.07307e-05	-5.59749	4.07307e-05
1	rs10832337	rs4756804	11	15307971	T	C	0.0386	0.0069	0.0063	1.09524	1	13.3848	0.0812787	2.65142e-05	0.0812787	2.65142e-05
2	rs17217098	rs7252981	19	19692579	C	T	0.36	-0.0071	0.0027	-2.62963	1	11.244	5.6922	0.240701	5.6922	0.2407
2	rs17217098	rs34755166	19	19665581	A	G	0.1677	0.0147	0.0034	4.32353	0.999913	7.46543	0.201263	NA	0.201281	NA
2	rs17217098	rs56159542	19	19682971	C	T	0.1914	0.0037	0.0033	1.12121	0.997744	6.04848	0.380124	NA	0.380984	NA
3	rs7277773	rs28526181	21	43244761	G	A	0.4088	-0.0086	0.0025	-3.44	1	13.6336	-0.000202494	0.0720664	-0.000202494	0.0720664
3	rs7277773	rs62214688	21	43246895	A	C	0.3902	0.008	0.0025	3.2	1	13.6336	0.000189583	0.0726239	0.000189583	0.0726239
3	rs7277773	rs118166807	21	43256353	C	T	0.0162	0.0084	0.01	0.84	1	11.3564	0.000193424	0.279417	0.000193424	0.279417
3	rs7277773	rs870432	21	43296428	G	A	0.2877	-0.0139	0.0027	-5.14815	0.999698	7.15337	-0.000329875	0.0779113	-0.000329975	0.0779231

## Sheet: Table S7
Table S7. Annotation of the SNPs in the fine-mapping results
#gSNP	gSNP	Linked_SNP	Chr	Pos	Class	Allele	Allele_frequency	LD	Cytoband	Most_severe_consequence	Gene	GeneId	geneBiotype	RegId	RegType	CADD
1	rs7119706	rs7119706	11	14932145	SNV	A	0.4742	1	11p15.2	intron_variant	CALCB	ENSG00000175868	protein_coding			0.581
1	rs7119706	rs57113708	11	14930226	deletion	-	0.4742	1	11p15.2	intron_variant	CALCB	ENSG00000175868	protein_coding			0.814
1	rs7119706	rs11023380	11	14930058	SNV	G	0.4742	1	11p15.2	intron_variant	CALCB	ENSG00000175868	protein_coding			1.324
1	rs7119706	rs12271890	11	14934686	SNV	G	0.4742	1	11p15.2	intron_variant	CALCB	ENSG00000175868				3.311
1	rs7119706	rs10766197	11	14921880	SNV	A	0.4742	0.984085	11p15.2	upstream_gene_variant	CALCB	ENSG00000175868				3.769
1	rs7119706	rs12794714	11	14913575	SNV	A	0.4473	0.8282	11p15.2	synonymous_variant	CYP2R1	ENSG00000186104	protein_coding	ENSR11_97WKZ	promoter	7.834
1	rs7119706	rs10500804	11	14910273	SNV	G	0.4483	0.824128	11p15.2	intron_variant	CYP2R1	ENSG00000186104	protein_coding			7.235
1	rs7119706	rs10766196	11	14913131	SNV	G	0.4483	0.824128	11p15.2	5_prime_UTR_variant	CYP2R1	ENSG00000186104	protein_coding	ENSR11_B4XRD	enhancer	8.822
1	rs7119706	rs11023364	11	14872568	SNV	G	0.4473	0.812988	11p15.2	intron_variant	PDE3B	ENSG00000152270				0.161
1	rs7119706	rs67925494	11	14893700	indel	A	0.4473	0.812988	11p15.2	downstream_gene_variant	PDE3B	ENSG00000152270				7.311
1	rs7119706	rs34555721	11	14874661	insertion	AC	0.4473	0.812988	11p15.2	intron_variant	PDE3B	ENSG00000152270				0.492
1	rs7119706	rs10832311	11	14881926	SNV	G	0.4473	0.812988	11p15.2	intron_variant	PDE3B	ENSG00000152270				3.273
1	rs7119706	rs731042	11	14874975	SNV	T	0.4473	0.812988	11p15.2	intron_variant	PDE3B	ENSG00000152270				4.583
1	rs7119706	rs10832310	11	14878442	SNV	G	0.4463	0.80945	11p15.2	intron_variant	PDE3B	ENSG00000152270				2.026
1	rs7119706	rs11023350	11	14861517	SNV	G	0.4513	0.789379	11p15.2	intron_variant	PDE3B	ENSG00000152270				2.777
1	rs7119706	rs201501563	11	14882470	SNV	T	0.4344	0.767937	11p15.2	intron_variant	PDE3B	ENSG00000152270				0.183
1	rs7119706	rs1451677	11	14746012	SNV	C	0.4463	0.764292	11p15.2	intron_variant	PDE3B	ENSG00000152270				1.386
1	rs7119706	rs3206554	11	14797945	SNV	A	0.4414	0.747083	11p15.2	non_coding_transcript_exon_variant	PDE3B	ENSG00000152270				5.77
1	rs7119706	rs10766189	11	14733923	SNV	A	0.4414	0.747083	11p15.2	intron_variant	PDE3B	ENSG00000152270				0.143
1	rs7119706	rs12795794	11	14846873	SNV	G	0.4414	0.747083	11p15.2	intron_variant	PDE3B	ENSG00000152270				8.191
1	rs7119706	rs10047458	11	14800495	SNV	G	0.4414	0.747083	11p15.2	intron_variant	PDE3B	ENSG00000152270	protein_coding			2.462
1	rs7119706	rs76739648	11	14804871	SNV	T	0.4414	0.747083	11p15.2	intron_variant	PDE3B	ENSG00000152270				1.472
1	rs7119706	rs10766192	11	14811686	SNV	G	0.4414	0.747083	11p15.2	intron_variant	PDE3B	ENSG00000152270		ENSR11_8FQ24	enhancer	4.589
1	rs7119706	rs11023295	11	14683001	SNV	A	0.4414	0.747051	11p15.2	intron_variant	PDE3B	ENSG00000152270				3.16
1	rs7119706	rs78474492	11	14686743	SNV	G	0.4404	0.743652	11p15.2	intron_variant	PDE3B	ENSG00000152270				0.175
1	rs7119706	rs10832297	11	14757737	SNV	A	0.4404	0.743652	11p15.2	intron_variant	PDE3B	ENSG00000152270				3.746
1	rs7119706	rs11023302	11	14693935	SNV	G	0.4404	0.743652	11p15.2	intron_variant	PDE3B	ENSG00000152270	protein_coding			0.102
1	rs7119706	rs1007392	11	14774591	SNV	G	0.4404	0.743652	11p15.2	intron_variant	PDE3B	ENSG00000152270				9.681
1	rs7119706	rs7119320	11	14708460	SNV	T	0.4404	0.743652	11p15.2	intron_variant	PDE3B	ENSG00000152270				3.477
1	rs7119706	rs138260994	11	14760941	indel	CTCT	0.4404	0.743652	11p15.2	intron_variant	PDE3B	ENSG00000152270				2.402
1	rs7119706	rs145497491	11	14686952	SNV	T	0.4404	0.743652	11p15.2	intron_variant	PDE3B	ENSG00000152270				1.364
1	rs7119706	rs4144487	11	14750451	SNV	G	0.4404	0.743652	11p15.2	intron_variant	PDE3B	ENSG00000152270				0.792
1	rs7119706	rs10832301	11	14788964	SNV	A	0.4404	0.743652	11p15.2	intron_variant	PDE3B	ENSG00000152270				4.602
1	rs7119706	rs75828815	11	14780264	SNV	A	0.4404	0.743652	11p15.2	intron_variant	PDE3B	ENSG00000152270				0.596
1	rs7119706	rs10832294	11	14747427	SNV	A	0.4404	0.743652	11p15.2	intron_variant	PDE3B	ENSG00000152270				5.167
1	rs7119706	rs10128681	11	14701576	SNV	C	0.4404	0.743652	11p15.2	intron_variant	PDE3B	ENSG00000152270				6.17
1	rs7119706	rs10832291	11	14683621	SNV	T	0.4404	0.743652	11p15.2	intron_variant	PDE3B	ENSG00000152270				1.024
1	rs7119706	rs10219313	11	14749849	SNV	T	0.4404	0.743652	11p15.2	intron_variant	PDE3B	ENSG00000152270				1.922
1	rs7119706	rs59446940	11	14749409	indel	A	0.4404	0.743652	11p15.2	intron_variant	PDE3B	ENSG00000152270
1	rs7119706	rs11023299	11	14685343	SNV	A	0.4404	0.743652	11p15.2	intron_variant	PDE3B	ENSG00000152270				1.432
1	rs7119706	rs7938266	11	14709324	SNV	G	0.4404	0.743652	11p15.2	intron_variant	PDE3B	ENSG00000152270				0.481
1	rs7119706	rs10832299	11	14769392	SNV	A	0.4404	0.743652	11p15.2	intron_variant	PDE3B	ENSG00000152270				1.818
1	rs7119706	rs12788030	11	14764684	SNV	T	0.4404	0.743652	11p15.2	intron_variant	PDE3B	ENSG00000152270				1.123
1	rs7119706	rs10832300	11	14788963	SNV	G	0.4404	0.743652	11p15.2	intron_variant	PDE3B	ENSG00000152270				6.81
1	rs7119706	rs12416696	11	14790889	SNV	A	0.4404	0.743652	11p15.2	intron_variant	PDE3B	ENSG00000152270				1.029
1	rs7119706	rs10832303	11	14828261	SNV	T	0.4394	0.740234	11p15.2	intron_variant	PDE3B	ENSG00000152270				0.625
1	rs7119706	rs12290926	11	14695046	SNV	G	0.4414	0.73967	11p15.2	intron_variant	PDE3B	ENSG00000152270	protein_coding			9.693
1	rs7119706	rs57168133	11	14693576	deletion	-	0.5517	0.734259	11p15.2	intron_variant	PDE3B	ENSG00000152270	protein_coding			0.251
1	rs7119706	rs11023298	11	14684950	SNV	T	0.4374	0.733464	11p15.2	intron_variant	PDE3B	ENSG00000152270				1.77
1	rs7119706	rs4757269	11	14836192	SNV	C	0.4463	0.727271	11p15.2	intron_variant	PDE3B	ENSG00000152270				4.546
1	rs7119706	rs34041254	11	14837973	indel	TTTTT	0.4463	0.727271	11p15.2	intron_variant	PDE3B	ENSG00000152270				13.33
1	rs7119706	rs36026864	11	14932375	indel	TTTTTTTT	0.006	0.726845	11p15.2	intron_variant	CALCB	ENSG00000175868	protein_coding			0.711
1	rs7119706	rs36095953	11	14694464	indel	TTTTTTTTTTTTTT	0.4394	0.717982	11p15.2	intron_variant	PDE3B	ENSG00000152270	protein_coding	ENSR11_8FMH7	enhancer	0.923
1	rs7119706	rs7109265	11	14932208	SNV	C	0.5577	0.715252	11p15.2	intron_variant	CALCB	ENSG00000175868	protein_coding			0.042
1	rs7119706	rs150641453	11	14686076	indel	AA	0.4274	0.715217	11p15.2	intron_variant	PDE3B	ENSG00000152270				0.522
1	rs7119706	rs10676187	11	14709707	indel	CTCTCTCTCTCTCTCTC	0.4314	0.713433	11p15.2	intron_variant	PDE3B	ENSG00000152270				0.513
1	rs7119706	rs952301	11	14928267	SNV	C	0.5586	0.712375	11p15.2	intron_variant	CALCB	ENSG00000175868	protein_coding			1.933
1	rs7119706	rs3897907	11	14927931	SNV	G	0.5586	0.712375	11p15.2	intron_variant	CALCB	ENSG00000175868	protein_coding			2.595
1	rs7119706	rs4373971	11	14779631	SNV	C	0.4304	0.710128	11p15.2	intron_variant	PDE3B	ENSG00000152270				0.479
1	rs7119706	rs10741658	11	14924736	SNV	C	0.5596	0.709508	11p15.2	upstream_gene_variant	CALCB	ENSG00000175868				2.558
1	rs7119706	rs10832314	11	14926414	SNV	G	0.5596	0.709508	11p15.2	upstream_gene_variant	CALCB	ENSG00000175868		ENSR11_97WPP	promoter	5.609
1	rs7119706	rs1553006	11	14922950	SNV	G	0.5596	0.709508	11p15.2	upstream_gene_variant	CALCB	ENSG00000175868				4.213
1	rs7119706	rs1562902	11	14918216	SNV	T	0.5586	0.704995	11p15.2	upstream_gene_variant	CYP2R1	ENSG00000186104				0.633
1	rs7119706	rs11023332	11	14784110	SNV	C	0.4523	0.696734	11p15.2	intron_variant	PDE3B	ENSG00000152270				4.764
1	rs7119706	rs5789847	11	14702327	indel	AAAAAAAAAAAAA	0.4264	0.689421	11p15.2	intron_variant	PDE3B	ENSG00000152270				0.094
1	rs7119706	rs7108085	11	14856991	SNV	T	0.4076	0.673193	11p15.2	intron_variant	PDE3B	ENSG00000152270				0.808
1	rs7119706	rs10766198	11	14923335	SNV	T	0.5427	0.628552	11p15.2	upstream_gene_variant	CALCB	ENSG00000175868				1.333
1	rs7119706	rs12794487	11	14934571	SNV	C	0.3449	0.583952	11p15.2	intron_variant	CALCB	ENSG00000175868				2.831
1	rs7119706	rs36115886	11	14841779	indel	TTTTTTTTTTTTTTT	0.3618	0.54181	11p15.2	intron_variant	PDE3B	ENSG00000152270	protein_coding			1.856
1	rs7119706	rs35700152	11	14709660	indel	TCTCTCTCTCTCTCTCTCTCTCTCTCTC	0.5169	0.513091	11p15.2	intron_variant	PDE3B	ENSG00000152270				0.103
1	rs7119706	rs2122942	11	14807375	SNV	G	0.5288	0.510774	11p15.2	intron_variant	PDE3B	ENSG00000152270	protein_coding			0.155
1	rs7119706	rs4281505	11	14800660	SNV	G	0.5288	0.510774	11p15.2	intron_variant	PDE3B	ENSG00000152270	protein_coding			1.942
1	rs7119706	rs58004646	11	14734013	indel	TTTTTTTTTTTTTTTTTTT	0.5179	0.510574	11p15.2	intron_variant	PDE3B	ENSG00000152270				1.803
1	rs7119706	rs4367976	11	14763154	SNV	T	0.5278	0.506933	11p15.2	intron_variant	PDE3B	ENSG00000152270				7.738
1	rs7119706	rs2349792	11	14764284	SNV	G	0.5278	0.506933	11p15.2	intron_variant	PDE3B	ENSG00000152270				11.27
1	rs7119706	rs1451678	11	14781621	SNV	G	0.5278	0.506933	11p15.2	intron_variant	PDE3B	ENSG00000152270				1.117
1	rs7119706	rs3834439	11	14882467	indel	ACACACACACACACA	0.5537	0.501284	11p15.2	intron_variant	PDE3B	ENSG00000152270				0.404
2	rs10832337	rs10832337	11	14981266	SNV	A	0.2972	1	11p15.2	intron_variant	CALCB	ENSG00000175868				7.371
2	rs10832337	rs5242	11	14988998	SNV	A	0.2972	1	11p15.2	intron_variant	CALCA,CALCB	ENSG00000110680,ENSG00000175868	protein_coding			0.083
2	rs10832337	rs1553005	11	14994490	SNV	C	0.2982	0.995257	11p15.2	intron_variant	CALCB	ENSG00000175868	protein_coding			1.712
2	rs10832337	rs3781719	11	14994524	SNV	G	0.2982	0.995257	11p15.2	intron_variant	CALCB	ENSG00000175868	protein_coding			5.256
2	rs10832337	rs11023396	11	14981239	SNV	C	0.2913	0.971687	11p15.2	intron_variant	CALCB	ENSG00000175868				11.03
2	rs10832337	rs11023397	11	14981625	SNV	G	0.2913	0.971687	11p15.2	intron_variant	CALCB	ENSG00000175868				1.211
2	rs10832337	rs1027425	11	14981899	SNV	G	0.2913	0.971687	11p15.2	intron_variant	CALCB	ENSG00000175868				2.025
2	rs10832337	rs12286051	11	14980848	SNV	T	0.2913	0.971687	11p15.2	intron_variant	CALCB	ENSG00000175868				0.731
2	rs10832337	rs11023400	11	14987728	SNV	A	0.2913	0.971687	11p15.2	intron_variant	CALCB	ENSG00000175868	protein_coding			4.479
2	rs10832337	rs2956	11	14989121	SNV	A	0.2913	0.971687	11p15.2	intron_variant	CALCA,CALCB	ENSG00000110680,ENSG00000175868	protein_coding			4.817
2	rs10832337	rs34488736	11	14991095	indel	A	0.2913	0.971687	11p15.2	intron_variant	CALCB,CALCA	ENSG00000175868,ENSG00000110680				1.345
2	rs10832337	rs11023401	11	14987915	SNV	C	0.2913	0.971687	11p15.2	intron_variant	CALCB	ENSG00000175868	protein_coding			0.863
2	rs10832337	rs1027427	11	14982558	SNV	T	0.2922	0.96689	11p15.2	intron_variant	CALCB	ENSG00000175868				1.639
2	rs10832337	rs9667612	11	14983705	SNV	A	0.2893	0.962354	11p15.2	intron_variant	CALCB	ENSG00000175868	protein_coding			8.666
2	rs10832337	rs12282127	11	14985780	SNV	G	0.2833	0.934668	11p15.2	intron_variant	CALCB	ENSG00000175868	protein_coding			2.773
2	rs10832337	rs12275998	11	14985776	SNV	C	0.2833	0.934668	11p15.2	intron_variant	CALCB	ENSG00000175868	protein_coding			3.021
2	rs10832337	rs1496164	11	14997490	SNV	G	0.2843	0.920382	11p15.2	intron_variant	CALCB	ENSG00000175868	protein_coding			5.953
2	rs10832337	rs1496165	11	14997489	SNV	T	0.2833	0.915808	11p15.2	intron_variant	CALCB	ENSG00000175868	protein_coding			4.015
2	rs10832337	rs1496166	11	14997412	SNV	C	0.2833	0.915808	11p15.2	intron_variant	CALCB	ENSG00000175868	protein_coding			5.676
2	rs10832337	rs10832338	11	14998061	SNV	T	0.2833	0.906422	11p15.2	intron_variant	CALCB	ENSG00000175868	protein_coding			1.087
2	rs10832337	rs1496162	11	15003073	SNV	G	0.335	0.839552	11p15.2	intron_variant	CALCB	ENSG00000175868				10.57
2	rs10832337	rs11023404	11	15004340	SNV	T	0.336	0.835817	11p15.2	intron_variant	CALCB	ENSG00000175868	protein_coding			0.398
2	rs10832337	rs7948017	11	15000384	SNV	C	0.336	0.835817	11p15.2	intron_variant	CALCB	ENSG00000175868				2.072
2	rs10832337	rs2132466	11	15012110	SNV	T	0.334	0.834544	11p15.2	intron_variant	CALCB	ENSG00000175868	protein_coding			0.813
2	rs10832337	rs7942597	11	15011455	SNV	G	0.335	0.830804	11p15.2	intron_variant	CALCB	ENSG00000175868	protein_coding			0.088
2	rs10832337	rs7927199	11	15011438	SNV	A	0.335	0.830804	11p15.2	intron_variant	CALCB	ENSG00000175868	protein_coding			0.552
2	rs10832337	rs7395042	11	15012391	SNV	A	0.661	0.816063	11p15.2	intron_variant	CALCB	ENSG00000175868	protein_coding			0.206
2	rs10832337	rs11608134	11	15003449	SNV	G	0.329	0.809729	11p15.2	intron_variant	CALCB	ENSG00000175868				9.834
2	rs10832337	rs7929159	11	14999877	SNV	A	0.33	0.805963	11p15.2	5_prime_UTR_variant	CALCB	ENSG00000175868				11.11
2	rs10832337	rs7358380	11	15009233	SNV	T	0.328	0.804803	11p15.2	non_coding_transcript_exon_variant	RP11-7O20.4,CALCB	ENSG00000250640,ENSG00000175868				2.479
2	rs10832337	rs12364906	11	15012927	SNV	A	0.326	0.803689	11p15.2	intron_variant	CALCB	ENSG00000175868	protein_coding			1.272
2	rs10832337	rs903808	11	14999189	SNV	C	0.6551	0.803169	11p15.2	intron_variant	CALCB	ENSG00000175868				0.036
2	rs10832337	rs7396909	11	15098203	SNV	G	0.6531	0.646523	11p15.2	intron_variant	CALCB	ENSG00000175868				9.061
2	rs10832337	rs2226917	11	15111580	SNV	C	0.6531	0.646523	11p15.2	intergenic_variant	CALCB	ENSG00000175868				3.946
2	rs10832337	rs7127660	11	15113058	SNV	G	0.6531	0.646523	11p15.2	intergenic_variant	CALCB	ENSG00000175868				3.097
2	rs10832337	rs10430834	11	15105688	SNV	A	0.6531	0.646523	11p15.2	downstream_gene_variant	CALCB	ENSG00000175868				2.72
2	rs10832337	rs11023428	11	15116717	SNV	A	0.6491	0.633846	11p15.2	intergenic_variant	CALCB	ENSG00000175868				1.469
2	rs10832337	rs7930346	11	15119961	SNV	A	0.6511	0.624174	11p15.2	intergenic_variant	INSC	ENSG00000188487				1.535
2	rs10832337	rs35548324	11	15008515	indel	AAAAAAAAAAAAA	0.4076	0.583769	11p15.2	intron_variant	CALCB	ENSG00000175868	protein_coding			1.545
2	rs10832337	rs924098	11	14974197	SNV	T	0.4374	0.544014	11p15.2	intron_variant	CALCB	ENSG00000175868				4.662
2	rs10832337	rs10832320	11	14959186	SNV	C	0.4374	0.544014	11p15.2	intron_variant	CALCB	ENSG00000175868				1.572
2	rs10832337	rs1603355	11	14970557	SNV	G	0.4374	0.544014	11p15.2	intron_variant	CALCB	ENSG00000175868				1.471
2	rs10832337	rs10766200	11	14960185	SNV	G	0.4374	0.544014	11p15.2	intron_variant	CALCB	ENSG00000175868				4.332
2	rs10832337	rs10766201	11	14960284	SNV	C	0.4374	0.544014	11p15.2	intron_variant	CALCB	ENSG00000175868				1.323
2	rs10832337	rs7113843	11	14973243	SNV	C	0.4374	0.544014	11p15.2	intron_variant	CALCB	ENSG00000175868				7.759
2	rs10832337	rs10832333	11	14973592	SNV	A	0.4374	0.544014	11p15.2	intron_variant	CALCB	ENSG00000175868				5.943
2	rs10832337	rs6486214	11	14980376	SNV	A	0.4374	0.544014	11p15.2	intron_variant	CALCB	ENSG00000175868				0.233
2	rs10832337	rs6486213	11	14969079	SNV	G	0.4374	0.544014	11p15.2	intron_variant	CALCB	ENSG00000175868				12.34
2	rs10832337	rs1496169	11	14975818	SNV	C	0.4374	0.544014	11p15.2	intron_variant	CALCB	ENSG00000175868				2.997
2	rs10832337	rs11023386	11	14962341	SNV	A	0.4374	0.544014	11p15.2	intron_variant	CALCB	ENSG00000175868				1.215
2	rs10832337	rs7125036	11	14978396	SNV	C	0.4374	0.544014	11p15.2	intron_variant	CALCB	ENSG00000175868				0.173
2	rs10832337	rs7925414	11	14965479	SNV	A	0.4374	0.544014	11p15.2	intron_variant	CALCB	ENSG00000175868				1.939
2	rs10832337	rs10832332	11	14973544	SNV	A	0.4374	0.544014	11p15.2	intron_variant	CALCB	ENSG00000175868				0.744
2	rs10832337	rs12286446	11	14968372	SNV	G	0.4374	0.544014	11p15.2	intron_variant	CALCB	ENSG00000175868				0.932
2	rs10832337	rs12362601	11	14959431	SNV	G	0.4374	0.544014	11p15.2	intron_variant	CALCB	ENSG00000175868				1.82
2	rs10832337	rs1532404	11	14976591	SNV	C	0.4374	0.544014	11p15.2	intron_variant	CALCB	ENSG00000175868				16.58
2	rs10832337	rs10832321	11	14959355	SNV	G	0.4374	0.544014	11p15.2	intron_variant	CALCB	ENSG00000175868				1.572
2	rs10832337	rs1603354	11	14970473	SNV	T	0.4374	0.544014	11p15.2	intron_variant	CALCB	ENSG00000175868				2.802
2	rs10832337	rs1496168	11	14973792	SNV	C	0.4374	0.544014	11p15.2	intron_variant	CALCB	ENSG00000175868				0.81
2	rs10832337	rs903811	11	14974790	SNV	C	0.4374	0.544014	11p15.2	intron_variant	CALCB	ENSG00000175868				2.273
2	rs10832337	rs924097	11	14974124	SNV	A	0.4374	0.544014	11p15.2	intron_variant	CALCB	ENSG00000175868				11.28
2	rs10832337	rs12273824	11	14956215	SNV	G	0.4374	0.544014	11p15.2	intron_variant	CALCB	ENSG00000175868				1.902
2	rs10832337	rs12798048	11	14959805	SNV	A	0.4374	0.544014	11p15.2	intron_variant	CALCB	ENSG00000175868				0.216
2	rs10832337	rs3061018	11	14974604	indel	TTTTTTTTTT	0.4374	0.544014	11p15.2	intron_variant	CALCB	ENSG00000175868				0.866
2	rs10832337	rs12286506	11	14968472	SNV	G	0.4374	0.544014	11p15.2	intron_variant	CALCB	ENSG00000175868				0.37
2	rs10832337	rs7930465	11	14966591	SNV	T	0.4374	0.544014	11p15.2	intron_variant	CALCB	ENSG00000175868				6.972
2	rs10832337	rs12287129	11	14956177	SNV	A	0.4374	0.544014	11p15.2	intron_variant	CALCB	ENSG00000175868				0.265
2	rs10832337	rs10832326	11	14961990	SNV	A	0.4374	0.544014	11p15.2	intron_variant	CALCB	ENSG00000175868				0.137
2	rs10832337	rs10832329	11	14967345	SNV	A	0.4384	0.541821	11p15.2	intron_variant	CALCB	ENSG00000175868				1.093
2	rs10832337	rs11023382	11	14953917	SNV	C	0.4394	0.539638	11p15.2	intron_variant	CALCB	ENSG00000175868				0.64
2	rs10832337	rs1845814	11	14953734	SNV	C	0.4394	0.539638	11p15.2	intron_variant	CALCB	ENSG00000175868				1.837
2	rs10832337	rs5789859	11	14976915	indel	G	0.4364	0.538786	11p15.2	intron_variant	CALCB	ENSG00000175868				0.455
2	rs10832337	rs903810	11	14974741	SNV	A	0.4374	0.53659	11p15.2	intron_variant	CALCB	ENSG00000175868				5.756
2	rs10832337	rs1874432	11	14967610	SNV	A	0.5577	0.533148	11p15.2	intron_variant	CALCB	ENSG00000175868				4.64
2	rs10832337	rs7944320	11	14975504	SNV	A	0.5577	0.533148	11p15.2	intron_variant	CALCB	ENSG00000175868				0.507
2	rs10832337	rs10832319	11	14957842	SNV	T	0.5577	0.533148	11p15.2	intron_variant	CALCB	ENSG00000175868				8.477
2	rs10832337	rs2101888	11	14954115	SNV	T	0.5557	0.528869	11p15.2	intron_variant	CALCB	ENSG00000175868				8.134
2	rs10832337	rs10832316	11	14946902	SNV	C	0.4364	0.524011	11p15.2	intron_variant	CALCB	ENSG00000175868				0.879
2	rs10832337	rs10741661	11	14952338	SNV	A	0.4364	0.524011	11p15.2	intron_variant	CALCB	ENSG00000175868				0.662
2	rs10832337	rs10832331	11	14970024	SNV	A	0.4314	0.520263	11p15.2	intron_variant	CALCB	ENSG00000175868				4.484
2	rs10832337	rs12291021	11	14958596	SNV	T	0.4314	0.520263	11p15.2	intron_variant	CALCB	ENSG00000175868				3.293
2	rs10832337	rs12286510	11	14968507	SNV	C	0.4314	0.520263	11p15.2	intron_variant	CALCB	ENSG00000175868				1.486
2	rs10832337	rs1532405	11	14976699	SNV	A	0.4314	0.520263	11p15.2	intron_variant	CALCB	ENSG00000175868				8.252
2	rs10832337	rs10832335	11	14978287	SNV	T	0.4314	0.520263	11p15.2	intron_variant	CALCB	ENSG00000175868				0.014
2	rs10832337	rs737598	11	14975224	SNV	C	0.4314	0.520263	11p15.2	intron_variant	CALCB	ENSG00000175868				6.574
2	rs10832337	rs11023383	11	14960785	SNV	T	0.4314	0.520263	11p15.2	intron_variant	CALCB	ENSG00000175868				4.293
2	rs10832337	rs7120293	11	14977179	SNV	G	0.4314	0.520263	11p15.2	intron_variant	CALCB	ENSG00000175868				7.183
2	rs10832337	rs11023389	11	14963244	SNV	T	0.4314	0.520263	11p15.2	intron_variant	CALCB	ENSG00000175868				3.815
2	rs10832337	rs7940359	11	14965084	SNV	T	0.4314	0.520263	11p15.2	intron_variant	CALCB	ENSG00000175868				1.37
2	rs10832337	rs10832324	11	14960649	SNV	T	0.4314	0.520263	11p15.2	intron_variant	CALCB	ENSG00000175868				8.288
2	rs10832337	rs10832327	11	14964350	SNV	A	0.4314	0.520263	11p15.2	intron_variant	CALCB	ENSG00000175868				0.273
2	rs10832337	rs10832322	11	14960175	SNV	T	0.4314	0.520263	11p15.2	intron_variant	CALCB	ENSG00000175868				6.145
2	rs10832337	rs2220952	11	14978124	SNV	C	0.4314	0.520263	11p15.2	intron_variant	CALCB	ENSG00000175868				1.016
2	rs10832337	rs10832318	11	14954103	SNV	C	0.4314	0.520263	11p15.2	intron_variant	CALCB	ENSG00000175868				7.486
2	rs10832337	rs1845813	11	14953727	SNV	C	0.4314	0.520263	11p15.2	intron_variant	CALCB	ENSG00000175868				3.263
2	rs10832337	rs10500806	11	14969995	SNV	T	0.4314	0.520263	11p15.2	intron_variant	CALCB	ENSG00000175868				0.536
2	rs10832337	rs11023385	11	14961077	SNV	T	0.4314	0.520263	11p15.2	intron_variant	CALCB	ENSG00000175868				11.16
2	rs10832337	rs10832334	11	14975537	SNV	G	0.4314	0.520263	11p15.2	intron_variant	CALCB	ENSG00000175868				3.687
2	rs10832337	rs1496170	11	14975949	SNV	C	0.4314	0.520263	11p15.2	intron_variant	CALCB	ENSG00000175868				5.557
2	rs10832337	rs10832323	11	14960226	SNV	C	0.4314	0.520263	11p15.2	intron_variant	CALCB	ENSG00000175868				4.464
2	rs10832337	rs1496171	11	14976041	SNV	C	0.4314	0.520263	11p15.2	intron_variant	CALCB	ENSG00000175868				4.806
2	rs10832337	rs72290493	11	14958324	indel	AAAC	0.4314	0.520263	11p15.2	intron_variant	CALCB	ENSG00000175868				1.187
2	rs10832337	rs903809	11	14974477	SNV	C	0.4314	0.520263	11p15.2	intron_variant	CALCB	ENSG00000175868				10.68
2	rs10832337	rs2350203	11	14954604	SNV	A	0.4314	0.520263	11p15.2	intron_variant	CALCB	ENSG00000175868				2.146
2	rs10832337	rs11023384	11	14960918	SNV	A	0.4314	0.520263	11p15.2	intron_variant	CALCB	ENSG00000175868				1.561
2	rs10832337	rs10832325	11	14961296	SNV	C	0.4314	0.520263	11p15.2	intron_variant	CALCB	ENSG00000175868				4.495
2	rs10832337	rs10832315	11	14946880	SNV	G	0.4314	0.520263	11p15.2	intron_variant	CALCB	ENSG00000175868				3.102
2	rs10832337	rs951768	11	14957663	SNV	A	0.4314	0.520263	11p15.2	intron_variant	CALCB	ENSG00000175868				11.63
2	rs10832337	rs7480421	11	14957707	SNV	C	0.4314	0.520263	11p15.2	intron_variant	CALCB	ENSG00000175868				1.163
2	rs10832337	rs10832328	11	14965697	SNV	A	0.4314	0.520263	11p15.2	intron_variant	CALCB	ENSG00000175868				4.759
2	rs10832337	rs11023387	11	14962395	SNV	G	0.4314	0.520263	11p15.2	intron_variant	CALCB	ENSG00000175868				7.093
2	rs10832337	rs1532406	11	14976759	SNV	T	0.4314	0.520263	11p15.2	intron_variant	CALCB	ENSG00000175868				0.035
2	rs10832337	rs11023388	11	14963203	SNV	C	0.4314	0.520263	11p15.2	intron_variant	CALCB	ENSG00000175868				0.06
2	rs10832337	rs10832336	11	14978352	SNV	G	0.4314	0.520263	11p15.2	intron_variant	CALCB	ENSG00000175868				2.782
2	rs10832337	rs2076837	11	14974585	SNV	A	0.4324	0.518046	11p15.2	intron_variant	CALCB	ENSG00000175868				1.728
2	rs10832337	rs12290958	11	14958481	SNV	A	0.4324	0.518046	11p15.2	intron_variant	CALCB	ENSG00000175868				8.517
2	rs10832337	rs7947361	11	15076784	SNV	A	0.3986	0.515902	11p15.2	intron_variant	CALCB	ENSG00000175868				3.604
2	rs10832337	rs10466413	11	14944927	SNV	G	0.4304	0.515124	11p15.2	intron_variant	CALCB	ENSG00000175868				9.156
2	rs10832337	rs1845815	11	14955540	SNV	G	0.4304	0.515124	11p15.2	intron_variant	CALCB	ENSG00000175868				3.269
2	rs10832337	rs10766199	11	14953501	SNV	T	0.4304	0.515124	11p15.2	intron_variant	CALCB	ENSG00000175868				5.104
2	rs10832337	rs71044031	11	15013502	insertion	TT	0.2535	0.514292	11p15.2	intron_variant	CALCB	ENSG00000175868	protein_coding			0.86
2	rs10832337	rs10832317	11	14947373	SNV	G	0.4324	0.510739	11p15.2	intron_variant	CALCB	ENSG00000175868				11.77
2	rs10832337	rs10832330	11	14968624	SNV	C	0.4264	0.50926	11p15.2	intron_variant	CALCB	ENSG00000175868				1.461
2	rs10832337	rs924096	11	14971364	SNV	T	0.4374	0.507223	11p15.2	intron_variant	CALCB	ENSG00000175868				5.227
2	rs10832337	rs7111531	11	14950820	SNV	C	0.4284	0.505013	11p15.2	intron_variant	CALCB	ENSG00000175868				2.072
2	rs10832337	rs12287184	11	14956279	SNV	C	0.4294	0.502789	11p15.2	intron_variant	CALCB	ENSG00000175868				3.461
2	rs10832337	rs1587178	11	15013646	SNV	T	0.7416	0.501978	11p15.2	intron_variant	CALCB	ENSG00000175868	protein_coding			1.431
3	rs10766197	rs10766197	11	14921880	SNV	A	0.4742	1	11p15.2	upstream_gene_variant	CALCB	ENSG00000175868				3.769
3	rs10766197	rs57113708	11	14930226	deletion	-	0.4742	0.984085	11p15.2	intron_variant	CALCB	ENSG00000175868	protein_coding			0.814
3	rs10766197	rs11023380	11	14930058	SNV	G	0.4742	0.984085	11p15.2	intron_variant	CALCB	ENSG00000175868	protein_coding			1.324
3	rs10766197	rs7119706	11	14932145	SNV	A	0.4742	0.984085	11p15.2	intron_variant	CALCB	ENSG00000175868	protein_coding			0.581
3	rs10766197	rs12271890	11	14934686	SNV	G	0.4742	0.984085	11p15.2	intron_variant	CALCB	ENSG00000175868				3.311
3	rs10766197	rs12794714	11	14913575	SNV	A	0.4473	0.835825	11p15.2	synonymous_variant	CYP2R1	ENSG00000186104	protein_coding	ENSR11_97WKZ	promoter	7.834
3	rs10766197	rs10500804	11	14910273	SNV	G	0.4483	0.83174	11p15.2	intron_variant	CYP2R1	ENSG00000186104	protein_coding			7.235
3	rs10766197	rs10766196	11	14913131	SNV	G	0.4483	0.83174	11p15.2	5_prime_UTR_variant	CYP2R1	ENSG00000186104	protein_coding	ENSR11_B4XRD	enhancer	8.822
3	rs10766197	rs10832310	11	14878442	SNV	G	0.4463	0.817027	11p15.2	intron_variant	PDE3B	ENSG00000152270				2.026
3	rs10766197	rs67925494	11	14893700	indel	A	0.4473	0.812973	11p15.2	downstream_gene_variant	PDE3B	ENSG00000152270				7.311
3	rs10766197	rs11023364	11	14872568	SNV	G	0.4473	0.812973	11p15.2	intron_variant	PDE3B	ENSG00000152270				0.161
3	rs10766197	rs10832311	11	14881926	SNV	G	0.4473	0.812973	11p15.2	intron_variant	PDE3B	ENSG00000152270				3.273
3	rs10766197	rs731042	11	14874975	SNV	T	0.4473	0.812973	11p15.2	intron_variant	PDE3B	ENSG00000152270				4.583
3	rs10766197	rs34555721	11	14874661	insertion	AC	0.4473	0.812973	11p15.2	intron_variant	PDE3B	ENSG00000152270				0.492
3	rs10766197	rs11023350	11	14861517	SNV	G	0.4513	0.796889	11p15.2	intron_variant	PDE3B	ENSG00000152270				2.777
3	rs10766197	rs201501563	11	14882470	SNV	T	0.4344	0.77544	11p15.2	intron_variant	PDE3B	ENSG00000152270				0.183
3	rs10766197	rs1451677	11	14746012	SNV	C	0.4463	0.771741	11p15.2	intron_variant	PDE3B	ENSG00000152270				1.386
3	rs10766197	rs10047458	11	14800495	SNV	G	0.4414	0.761944	11p15.2	intron_variant	PDE3B	ENSG00000152270	protein_coding			2.462
3	rs10766197	rs3206554	11	14797945	SNV	A	0.4414	0.761944	11p15.2	non_coding_transcript_exon_variant	PDE3B	ENSG00000152270				5.77
3	rs10766197	rs12795794	11	14846873	SNV	G	0.4414	0.761944	11p15.2	intron_variant	PDE3B	ENSG00000152270				8.191
3	rs10766197	rs10766189	11	14733923	SNV	A	0.4414	0.761944	11p15.2	intron_variant	PDE3B	ENSG00000152270				0.143
3	rs10766197	rs76739648	11	14804871	SNV	T	0.4414	0.761944	11p15.2	intron_variant	PDE3B	ENSG00000152270				1.472
3	rs10766197	rs10766192	11	14811686	SNV	G	0.4414	0.761944	11p15.2	intron_variant	PDE3B	ENSG00000152270		ENSR11_8FQ24	enhancer	4.589
3	rs10766197	rs11023295	11	14683001	SNV	A	0.4414	0.761918	11p15.2	intron_variant	PDE3B	ENSG00000152270				3.16
3	rs10766197	rs11023302	11	14693935	SNV	G	0.4404	0.758502	11p15.2	intron_variant	PDE3B	ENSG00000152270	protein_coding			0.102
3	rs10766197	rs1007392	11	14774591	SNV	G	0.4404	0.758502	11p15.2	intron_variant	PDE3B	ENSG00000152270				9.681
3	rs10766197	rs59446940	11	14749409	indel	A	0.4404	0.758502	11p15.2	intron_variant	PDE3B	ENSG00000152270
3	rs10766197	rs12416696	11	14790889	SNV	A	0.4404	0.758502	11p15.2	intron_variant	PDE3B	ENSG00000152270				1.029
3	rs10766197	rs10219313	11	14749849	SNV	T	0.4404	0.758502	11p15.2	intron_variant	PDE3B	ENSG00000152270				1.922
3	rs10766197	rs10832291	11	14683621	SNV	T	0.4404	0.758502	11p15.2	intron_variant	PDE3B	ENSG00000152270				1.024
3	rs10766197	rs10832297	11	14757737	SNV	A	0.4404	0.758502	11p15.2	intron_variant	PDE3B	ENSG00000152270				3.746
3	rs10766197	rs145497491	11	14686952	SNV	T	0.4404	0.758502	11p15.2	intron_variant	PDE3B	ENSG00000152270				1.364
3	rs10766197	rs78474492	11	14686743	SNV	G	0.4404	0.758502	11p15.2	intron_variant	PDE3B	ENSG00000152270				0.175
3	rs10766197	rs11023299	11	14685343	SNV	A	0.4404	0.758502	11p15.2	intron_variant	PDE3B	ENSG00000152270				1.432
3	rs10766197	rs7119320	11	14708460	SNV	T	0.4404	0.758502	11p15.2	intron_variant	PDE3B	ENSG00000152270				3.477
3	rs10766197	rs75828815	11	14780264	SNV	A	0.4404	0.758502	11p15.2	intron_variant	PDE3B	ENSG00000152270				0.596
3	rs10766197	rs7938266	11	14709324	SNV	G	0.4404	0.758502	11p15.2	intron_variant	PDE3B	ENSG00000152270				0.481
3	rs10766197	rs10832300	11	14788963	SNV	G	0.4404	0.758502	11p15.2	intron_variant	PDE3B	ENSG00000152270				6.81
3	rs10766197	rs12788030	11	14764684	SNV	T	0.4404	0.758502	11p15.2	intron_variant	PDE3B	ENSG00000152270				1.123
3	rs10766197	rs10832294	11	14747427	SNV	A	0.4404	0.758502	11p15.2	intron_variant	PDE3B	ENSG00000152270				5.167
3	rs10766197	rs4144487	11	14750451	SNV	G	0.4404	0.758502	11p15.2	intron_variant	PDE3B	ENSG00000152270				0.792
3	rs10766197	rs138260994	11	14760941	indel	CTCT	0.4404	0.758502	11p15.2	intron_variant	PDE3B	ENSG00000152270				2.402
3	rs10766197	rs10832301	11	14788964	SNV	A	0.4404	0.758502	11p15.2	intron_variant	PDE3B	ENSG00000152270				4.602
3	rs10766197	rs10128681	11	14701576	SNV	C	0.4404	0.758502	11p15.2	intron_variant	PDE3B	ENSG00000152270				6.17
3	rs10766197	rs10832299	11	14769392	SNV	A	0.4404	0.758502	11p15.2	intron_variant	PDE3B	ENSG00000152270				1.818
3	rs10766197	rs10832303	11	14828261	SNV	T	0.4394	0.755071	11p15.2	intron_variant	PDE3B	ENSG00000152270				0.625
3	rs10766197	rs12290926	11	14695046	SNV	G	0.4414	0.754487	11p15.2	intron_variant	PDE3B	ENSG00000152270	protein_coding			9.693
3	rs10766197	rs57168133	11	14693576	deletion	-	0.5517	0.749003	11p15.2	intron_variant	PDE3B	ENSG00000152270	protein_coding			0.251
3	rs10766197	rs11023298	11	14684950	SNV	T	0.4374	0.748271	11p15.2	intron_variant	PDE3B	ENSG00000152270				1.77
3	rs10766197	rs4757269	11	14836192	SNV	C	0.4463	0.741993	11p15.2	intron_variant	PDE3B	ENSG00000152270				4.546
3	rs10766197	rs34041254	11	14837973	indel	TTTTT	0.4463	0.741993	11p15.2	intron_variant	PDE3B	ENSG00000152270				13.33
3	rs10766197	rs36095953	11	14694464	indel	TTTTTTTTTTTTTT	0.4394	0.73269	11p15.2	intron_variant	PDE3B	ENSG00000152270	protein_coding	ENSR11_8FMH7	enhancer	0.923
3	rs10766197	rs150641453	11	14686076	indel	AA	0.4274	0.729936	11p15.2	intron_variant	PDE3B	ENSG00000152270				0.522
3	rs10766197	rs10676187	11	14709707	indel	CTCTCTCTCTCTCTCTC	0.4314	0.728153	11p15.2	intron_variant	PDE3B	ENSG00000152270				0.513
3	rs10766197	rs36026864	11	14932375	indel	TTTTTTTT	0.006	0.726856	11p15.2	intron_variant	CALCB	ENSG00000175868	protein_coding			0.711
3	rs10766197	rs4373971	11	14779631	SNV	C	0.4304	0.724823	11p15.2	intron_variant	PDE3B	ENSG00000152270				0.479
3	rs10766197	rs1562902	11	14918216	SNV	T	0.5586	0.712375	11p15.2	upstream_gene_variant	CYP2R1	ENSG00000186104				0.633
3	rs10766197	rs11023332	11	14784110	SNV	C	0.4523	0.711251	11p15.2	intron_variant	PDE3B	ENSG00000152270				4.764
3	rs10766197	rs10832314	11	14926414	SNV	G	0.5596	0.709508	11p15.2	upstream_gene_variant	CALCB	ENSG00000175868		ENSR11_97WPP	promoter	5.609
3	rs10766197	rs10741658	11	14924736	SNV	C	0.5596	0.709508	11p15.2	upstream_gene_variant	CALCB	ENSG00000175868				2.558
3	rs10766197	rs1553006	11	14922950	SNV	G	0.5596	0.709508	11p15.2	upstream_gene_variant	CALCB	ENSG00000175868				4.213
3	rs10766197	rs3897907	11	14927931	SNV	G	0.5586	0.704995	11p15.2	intron_variant	CALCB	ENSG00000175868	protein_coding			2.595
3	rs10766197	rs952301	11	14928267	SNV	C	0.5586	0.704995	11p15.2	intron_variant	CALCB	ENSG00000175868	protein_coding			1.933
3	rs10766197	rs5789847	11	14702327	indel	AAAAAAAAAAAAA	0.4264	0.704068	11p15.2	intron_variant	PDE3B	ENSG00000152270				0.094
3	rs10766197	rs7109265	11	14932208	SNV	C	0.5577	0.700506	11p15.2	intron_variant	CALCB	ENSG00000175868	protein_coding			0.042
3	rs10766197	rs7108085	11	14856991	SNV	T	0.4076	0.687903	11p15.2	intron_variant	PDE3B	ENSG00000152270				0.808
3	rs10766197	rs10766198	11	14923335	SNV	T	0.5427	0.62849	11p15.2	upstream_gene_variant	CALCB	ENSG00000175868				1.333
3	rs10766197	rs12794487	11	14934571	SNV	C	0.3449	0.56941	11p15.2	intron_variant	CALCB	ENSG00000175868				2.831
3	rs10766197	rs36115886	11	14841779	indel	TTTTTTTTTTTTTTT	0.3618	0.54884	11p15.2	intron_variant	PDE3B	ENSG00000152270	protein_coding			1.856
3	rs10766197	rs35700152	11	14709660	indel	TCTCTCTCTCTCTCTCTCTCTCTCTCTC	0.5169	0.526215	11p15.2	intron_variant	PDE3B	ENSG00000152270				0.103
3	rs10766197	rs58004646	11	14734013	indel	TTTTTTTTTTTTTTTTTTT	0.5179	0.523628	11p15.2	intron_variant	PDE3B	ENSG00000152270				1.803
3	rs10766197	rs1879888	11	14679247	SNV	G	0.5318	0.522228	11p15.2	intron_variant	PDE3B	ENSG00000152270				1.664
3	rs10766197	rs2122942	11	14807375	SNV	G	0.5288	0.517269	11p15.2	intron_variant	PDE3B	ENSG00000152270	protein_coding			0.155
3	rs10766197	rs4281505	11	14800660	SNV	G	0.5288	0.517269	11p15.2	intron_variant	PDE3B	ENSG00000152270	protein_coding			1.942
3	rs10766197	rs4367976	11	14763154	SNV	T	0.5278	0.513409	11p15.2	intron_variant	PDE3B	ENSG00000152270				7.738
3	rs10766197	rs2349792	11	14764284	SNV	G	0.5278	0.513409	11p15.2	intron_variant	PDE3B	ENSG00000152270				11.27
3	rs10766197	rs1451678	11	14781621	SNV	G	0.5278	0.513409	11p15.2	intron_variant	PDE3B	ENSG00000152270				1.117
3	rs10766197	rs3834439	11	14882467	indel	ACACACACACACACA	0.5537	0.507785	11p15.2	intron_variant	PDE3B	ENSG00000152270				0.404
3	rs10766197	rs78285608	11	14843194	insertion	G	0.5338	0.50289	11p15.2	intron_variant	PDE3B	ENSG00000152270	protein_coding			3.581
4	rs73418610	rs73418610	11	14788546	SNV	G	0.0755	1	11p15.2	intron_variant	PDE3B	ENSG00000152270				3.54
4	rs73418610	rs73418615	11	14795903	SNV	G	0.0746	0.985782	11p15.2	non_coding_transcript_exon_variant	PDE3B	ENSG00000152270				4.841
4	rs73418610	rs60565271	11	14828417	SNV	G	0.0746	0.985782	11p15.2	intron_variant	PDE3B	ENSG00000152270				2.444
4	rs73418610	rs73418664	11	14876898	SNV	G	0.0755	0.971708	11p15.2	intron_variant	PDE3B	ENSG00000152270				3.649
4	rs73418610	rs112253282	11	14675343	SNV	A	0.0755	0.971708	11p15.2	intron_variant	PDE3B	ENSG00000152270				0.634
4	rs73418610	rs368112952	11	14687093	SNV	A	0.0755	0.971708	11p15.2	intron_variant	PDE3B	ENSG00000152270				1.328
4	rs73418610	rs58424293	11	14668796	SNV	G	0.0755	0.971708	11p15.2	intron_variant	PDE3B	ENSG00000152270	protein_coding			5.216
4	rs73418610	rs12419818	11	14721212	SNV	G	0.0755	0.971708	11p15.2	intron_variant	PDE3B	ENSG00000152270				15.14
4	rs73418610	rs78695627	11	14587238	SNV	G	0.0746	0.957496	11p15.2	intron_variant	PSMA1	ENSG00000129084				1.109
4	rs73418610	rs16930358	11	14609858	SNV	A	0.0746	0.957496	11p15.2	intron_variant	PSMA1	ENSG00000129084				8.396
4	rs73418610	rs73424219	11	14586620	SNV	T	0.0746	0.957496	11p15.2	intron_variant	PSMA1	ENSG00000129084				1.954
4	rs73418610	rs57972122	11	14616281	SNV	T	0.0746	0.957496	11p15.2	intron_variant	PSMA1	ENSG00000129084				1.066
4	rs73418610	rs56179529	11	14576299	SNV	A	0.0736	0.943314	11p15.2	intron_variant	PSMA1	ENSG00000129084				0.917
4	rs73418610	rs141234079	11	14569564	indel	ACACACACACACACACACACACAC	0.0785	0.904667	11p15.2	intron_variant	PSMA1	ENSG00000129084				0.235
4	rs73418610	rs12417557	11	14567538	SNV	T	0.0726	0.846545	11p15.2	intron_variant	PSMA1	ENSG00000129084				0.666
4	rs73418610	rs73412663	11	14765291	SNV	A	0.0895	0.831732	11p15.2	intron_variant	PDE3B	ENSG00000152270				5.132
4	rs73418610	rs375508550	11	14778815	SNV	T	0.0895	0.831732	11p15.2	intron_variant	PDE3B	ENSG00000152270				0.992
4	rs73418610	rs16930498	11	14757095	SNV	A	0.0895	0.831732	11p15.2	intron_variant	PDE3B	ENSG00000152270				9.029
4	rs73418610	rs60249674	11	14768791	SNV	G	0.0895	0.831732	11p15.2	intron_variant	PDE3B	ENSG00000152270				12.56
4	rs73418610	rs73412651	11	14746572	SNV	G	0.0895	0.831732	11p15.2	intron_variant	PDE3B	ENSG00000152270				1.69
4	rs73418610	rs16930516	11	14778269	SNV	T	0.0895	0.831732	11p15.2	intron_variant	PDE3B	ENSG00000152270				2.827
4	rs73418610	rs73418607	11	14787603	SNV	T	0.0895	0.831732	11p15.2	intron_variant	PDE3B	ENSG00000152270				3.333
4	rs73418610	rs16930500	11	14757412	SNV	A	0.0895	0.831732	11p15.2	intron_variant	PDE3B	ENSG00000152270				9.616
4	rs73418610	rs28825106	11	14799689	SNV	A	0.0885	0.817531	11p15.2	intron_variant	PDE3B	ENSG00000152270	protein_coding			4.878
4	rs73418610	rs377543240	11	14737583	SNV	G	0.0885	0.817531	11p15.2	intron_variant	PDE3B	ENSG00000152270				3.119
4	rs73418610	rs73418667	11	14881160	SNV	C	0.0885	0.817531	11p15.2	intron_variant	PDE3B	ENSG00000152270				6.01
4	rs73418610	rs56048134	11	14819327	SNV	C	0.0885	0.817531	11p15.2	intron_variant	PDE3B	ENSG00000152270				3.303
4	rs73418610	rs12419657	11	14826809	SNV	G	0.0885	0.817531	11p15.2	intron_variant	PDE3B	ENSG00000152270				1.1
4	rs73418610	rs373008451	11	14869892	SNV	G	0.0885	0.817531	11p15.2	intron_variant	PDE3B	ENSG00000152270				2.283
4	rs73418610	rs147111072	11	14802011	SNV	T	0.0885	0.817531	11p15.2	intron_variant	PDE3B	ENSG00000152270	protein_coding			0.165
4	rs73418610	rs60479899	11	14844823	SNV	G	0.0885	0.817531	11p15.2	intron_variant	PDE3B	ENSG00000152270	protein_coding			5.171
4	rs73418610	rs55939326	11	14737319	SNV	A	0.0885	0.817531	11p15.2	intron_variant	PDE3B	ENSG00000152270				11.49
4	rs73418610	rs60186953	11	14862287	SNV	T	0.0885	0.817531	11p15.2	intron_variant	PDE3B	ENSG00000152270				8.926
4	rs73418610	rs1011649	11	14856108	SNV	A	0.0885	0.817531	11p15.2	intron_variant	PDE3B	ENSG00000152270				4.828
4	rs73418610	rs4283008	11	14872604	SNV	T	0.0885	0.817531	11p15.2	intron_variant	PDE3B	ENSG00000152270				3.094
4	rs73418610	rs58110586	11	14814873	SNV	G	0.0885	0.817531	11p15.2	intron_variant	PDE3B	ENSG00000152270				0.393
4	rs73418610	rs7947041	11	14745554	SNV	A	0.9085	0.811874	11p15.2	intron_variant	PDE3B	ENSG00000152270				0.977
4	rs73418610	rs16930609	11	14915908	SNV	C	0.0895	0.807515	11p15.2	upstream_gene_variant	CYP2R1	ENSG00000186104				0.662
4	rs73418610	rs7124234	11	14683097	SNV	G	0.0895	0.807515	11p15.2	intron_variant	PDE3B	ENSG00000152270				2.215
4	rs73418610	rs73412605	11	14675991	SNV	A	0.0895	0.807515	11p15.2	intron_variant	PDE3B	ENSG00000152270				6.64
4	rs73418610	rs73412619	11	14710262	SNV	T	0.0895	0.807515	11p15.2	intron_variant	PDE3B	ENSG00000152270				8.675
4	rs73418610	rs73412620	11	14710317	SNV	A	0.0895	0.807515	11p15.2	intron_variant	PDE3B	ENSG00000152270				4.417
4	rs73418610	rs73412615	11	14681044	SNV	G	0.0895	0.807515	11p15.2	intron_variant	PDE3B	ENSG00000152270				7.655
4	rs73418610	rs7120890	11	14686466	SNV	T	0.0895	0.807515	11p15.2	intron_variant	PDE3B	ENSG00000152270				0.762
4	rs73418610	rs59500198	11	14713784	SNV	T	0.0895	0.807515	11p15.2	intron_variant	PDE3B	ENSG00000152270				12.93
4	rs73418610	rs9735337	11	14688967	SNV	G	0.0895	0.807515	11p15.2	intron_variant	PDE3B	ENSG00000152270				1.469
4	rs73418610	rs16930448	11	14723712	SNV	A	0.0895	0.807515	11p15.2	intron_variant	PDE3B	ENSG00000152270	protein_coding			0.584
4	rs73418610	rs111657458	11	14618989	SNV	G	0.0875	0.803371	11p15.2	intron_variant	PSMA1	ENSG00000129084				13.06
4	rs73418610	rs372398523	11	14866563	SNV	G	0.0875	0.803371	11p15.2	intron_variant	PDE3B	ENSG00000152270				1.185
4	rs73418610	rs79003203	11	14930055	SNV	G	0.0765	0.797683	11p15.2	intron_variant	CALCB	ENSG00000175868	protein_coding			4.669
4	rs73418610	rs112152971	11	14927726	SNV	A	0.0765	0.797683	11p15.2	intron_variant	CALCB	ENSG00000175868	protein_coding			0.24
4	rs73418610	rs12416783	11	14926557	SNV	T	0.0765	0.797683	11p15.2	5_prime_UTR_variant	CALCB	ENSG00000175868	protein_coding			6.62
4	rs73418610	rs58663688	11	14618899	SNV	A	0.0885	0.793379	11p15.2	intron_variant	PSMA1	ENSG00000129084				7.954
4	rs73418610	rs16930332	11	14599938	SNV	C	0.0885	0.793379	11p15.2	intron_variant	PSMA1	ENSG00000129084		ENSR11_B4W57	enhancer	2.31
4	rs73418610	rs16930368	11	14623941	SNV	C	0.0885	0.793379	11p15.2	intron_variant	PSMA1	ENSG00000129084				13.07
4	rs73418610	rs7104674	11	14594550	SNV	A	0.0885	0.793379	11p15.2	intron_variant	PSMA1	ENSG00000129084				2.193
4	rs73418610	rs16930340	11	14603852	SNV	G	0.0885	0.793379	11p15.2	intron_variant	PSMA1	ENSG00000129084				0.113
4	rs73418610	rs57401659	11	14613190	SNV	C	0.0885	0.793379	11p15.2	intron_variant	PSMA1	ENSG00000129084				4.845
4	rs73418610	rs73424247	11	14611258	SNV	T	0.0885	0.793379	11p15.2	intron_variant	PSMA1	ENSG00000129084				11.06
4	rs73418610	rs73424221	11	14586627	SNV	C	0.0885	0.793379	11p15.2	intron_variant	PSMA1	ENSG00000129084				1.908
4	rs73418610	rs9943662	11	14574727	SNV	C	0.0885	0.793379	11p15.2	intron_variant	PSMA1	ENSG00000129084				1.575
4	rs73418610	rs377038247	11	14687611	SNV	A	0.0885	0.793368	11p15.2	intron_variant	PDE3B	ENSG00000152270				1.291
4	rs73418610	rs12416759	11	14936943	SNV	A	0.0755	0.78364	11p15.2	intron_variant	CALCB	ENSG00000175868				5.43
4	rs73418610	rs12420146	11	14644231	SNV	A	0.0895	0.783608	11p15.2	intron_variant	PSMA1	ENSG00000129084				4.021
4	rs73418610	rs12417788	11	14698458	SNV	T	0.0865	0.765236	11p15.2	intron_variant	PDE3B	ENSG00000152270	protein_coding			1.294
4	rs73418610	rs60760840	11	14917128	indel	CACAC	0.0944	0.760598	11p15.2	upstream_gene_variant	CYP2R1	ENSG00000186104				0.78
4	rs73418610	rs375741630	11	14647682	indel	TTTTTTTTTTTTT	0.0755	0.758088	11p15.2	intron_variant	PSMA1	ENSG00000129084		ENSR11_B4WD2	enhancer	11.58
4	rs73418610	rs11826728	11	14924529	SNV	G	0.0835	0.747154	11p15.2	upstream_gene_variant	CALCB	ENSG00000175868				0.636
4	rs73418610	rs12418214	11	14926755	SNV	C	0.0835	0.747154	11p15.2	5_prime_UTR_variant	CALCB	ENSG00000175868	protein_coding			2.253
4	rs73418610	rs16930625	11	14918308	SNV	G	0.0835	0.747154	11p15.2	upstream_gene_variant	CYP2R1	ENSG00000186104				2.324
4	rs73418610	rs199728530	11	14586331	indel	TTTTTTTTTTTTTT	0.0835	0.747026	11p15.2	intron_variant	PSMA1	ENSG00000129084				0.56
4	rs73418610	rs7125348	11	14924665	SNV	C	0.0845	0.737268	11p15.2	upstream_gene_variant	CALCB	ENSG00000175868				1.816
4	rs73418610	rs7951597	11	14559707	SNV	G	0.0795	0.668002	11p15.2	intron_variant	PSMA1	ENSG00000129084				8.169
4	rs73418610	rs541401025	11	14606060	SNV	G	0.0557	0.611583	11p15.2	intron_variant	PSMA1	ENSG00000129084				0.222
5	rs1562902	rs1562902	11	14918216	SNV	T	0.5586	1	11p15.2	upstream_gene_variant	CYP2R1	ENSG00000186104				0.633
5	rs1562902	rs10741658	11	14924736	SNV	C	0.5596	0.995976	11p15.2	upstream_gene_variant	CALCB	ENSG00000175868				2.558
5	rs1562902	rs10832314	11	14926414	SNV	G	0.5596	0.995976	11p15.2	upstream_gene_variant	CALCB	ENSG00000175868		ENSR11_97WPP	promoter	5.609
5	rs1562902	rs1553006	11	14922950	SNV	G	0.5596	0.995976	11p15.2	upstream_gene_variant	CALCB	ENSG00000175868				4.213
5	rs1562902	rs36026864	11	14932375	indel	TTTTTTTT	0.006	0.99593	11p15.2	intron_variant	CALCB	ENSG00000175868	protein_coding			0.711
5	rs1562902	rs3897907	11	14927931	SNV	G	0.5586	0.991945	11p15.2	intron_variant	CALCB	ENSG00000175868	protein_coding			2.595
5	rs1562902	rs952301	11	14928267	SNV	C	0.5586	0.991945	11p15.2	intron_variant	CALCB	ENSG00000175868	protein_coding			1.933
5	rs1562902	rs7109265	11	14932208	SNV	C	0.5577	0.987933	11p15.2	intron_variant	CALCB	ENSG00000175868	protein_coding			0.042
5	rs1562902	rs10766198	11	14923335	SNV	T	0.5427	0.906247	11p15.2	upstream_gene_variant	CALCB	ENSG00000175868				1.333
5	rs1562902	rs10766197	11	14921880	SNV	A	0.4742	0.712375	11p15.2	upstream_gene_variant	CALCB	ENSG00000175868				3.769
5	rs1562902	rs57113708	11	14930226	deletion	-	0.4742	0.704995	11p15.2	intron_variant	CALCB	ENSG00000175868	protein_coding			0.814
5	rs1562902	rs12271890	11	14934686	SNV	G	0.4742	0.704995	11p15.2	intron_variant	CALCB	ENSG00000175868				3.311
5	rs1562902	rs11023380	11	14930058	SNV	G	0.4742	0.704995	11p15.2	intron_variant	CALCB	ENSG00000175868	protein_coding			1.324
5	rs1562902	rs7119706	11	14932145	SNV	A	0.4742	0.704995	11p15.2	intron_variant	CALCB	ENSG00000175868	protein_coding			0.581
5	rs1562902	rs35700152	11	14709660	indel	TCTCTCTCTCTCTCTCTCTCTCTCTCTC	0.5169	0.68084	11p15.2	intron_variant	PDE3B	ENSG00000152270				0.103
5	rs1562902	rs58004646	11	14734013	indel	TTTTTTTTTTTTTTTTTTT	0.5179	0.626639	11p15.2	intron_variant	PDE3B	ENSG00000152270				1.803
5	rs1562902	rs12794714	11	14913575	SNV	A	0.4473	0.596393	11p15.2	synonymous_variant	CYP2R1	ENSG00000186104	protein_coding	ENSR11_97WKZ	promoter	7.834
5	rs1562902	rs71044025	11	14831439	indel	TTTTTTTTTTTTT	0.503	0.594316	11p15.2	intron_variant	PDE3B	ENSG00000152270				1.72
5	rs1562902	rs10766196	11	14913131	SNV	G	0.4483	0.59183	11p15.2	5_prime_UTR_variant	CYP2R1	ENSG00000186104	protein_coding	ENSR11_B4XRD	enhancer	8.822
5	rs1562902	rs10500804	11	14910273	SNV	G	0.4483	0.59183	11p15.2	intron_variant	CYP2R1	ENSG00000186104	protein_coding			7.235
5	rs1562902	rs10832310	11	14878442	SNV	G	0.4463	0.586766	11p15.2	intron_variant	PDE3B	ENSG00000152270				2.026
5	rs1562902	rs10832311	11	14881926	SNV	G	0.4473	0.582256	11p15.2	intron_variant	PDE3B	ENSG00000152270				3.273
5	rs1562902	rs67925494	11	14893700	indel	A	0.4473	0.582256	11p15.2	downstream_gene_variant	PDE3B	ENSG00000152270				7.311
5	rs1562902	rs731042	11	14874975	SNV	T	0.4473	0.582256	11p15.2	intron_variant	PDE3B	ENSG00000152270				4.583
5	rs1562902	rs34555721	11	14874661	insertion	AC	0.4473	0.582256	11p15.2	intron_variant	PDE3B	ENSG00000152270				0.492
5	rs1562902	rs11023364	11	14872568	SNV	G	0.4473	0.582256	11p15.2	intron_variant	PDE3B	ENSG00000152270				0.161
5	rs1562902	rs11023350	11	14861517	SNV	G	0.4513	0.564307	11p15.2	intron_variant	PDE3B	ENSG00000152270				2.777
5	rs1562902	rs1993116	11	14910234	SNV	G	0.6123	0.557497	11p15.2	intron_variant	CYP2R1	ENSG00000186104	protein_coding			7.85
5	rs1562902	rs201501563	11	14882470	SNV	T	0.4344	0.556921	11p15.2	intron_variant	PDE3B	ENSG00000152270				0.183
5	rs1562902	rs1451677	11	14746012	SNV	C	0.4463	0.544779	11p15.2	intron_variant	PDE3B	ENSG00000152270				1.386
5	rs1562902	rs10741657	11	14914878	SNV	G	0.6193	0.542697	11p15.2	upstream_gene_variant	CYP2R1	ENSG00000186104				1.081
5	rs1562902	rs2060793	11	14915310	SNV	G	0.6193	0.542697	11p15.2	upstream_gene_variant	CYP2R1	ENSG00000186104				1.274
5	rs1562902	rs10766189	11	14733923	SNV	A	0.4414	0.532576	11p15.2	intron_variant	PDE3B	ENSG00000152270				0.143
5	rs1562902	rs10047458	11	14800495	SNV	G	0.4414	0.532576	11p15.2	intron_variant	PDE3B	ENSG00000152270	protein_coding			2.462
5	rs1562902	rs76739648	11	14804871	SNV	T	0.4414	0.532576	11p15.2	intron_variant	PDE3B	ENSG00000152270				1.472
5	rs1562902	rs3206554	11	14797945	SNV	A	0.4414	0.532576	11p15.2	non_coding_transcript_exon_variant	PDE3B	ENSG00000152270				5.77
5	rs1562902	rs10766192	11	14811686	SNV	G	0.4414	0.532576	11p15.2	intron_variant	PDE3B	ENSG00000152270		ENSR11_8FQ24	enhancer	4.589
5	rs1562902	rs12795794	11	14846873	SNV	G	0.4414	0.532576	11p15.2	intron_variant	PDE3B	ENSG00000152270				8.191
5	rs1562902	rs12290926	11	14695046	SNV	G	0.4414	0.532576	11p15.2	intron_variant	PDE3B	ENSG00000152270	protein_coding			9.693
5	rs1562902	rs11023295	11	14683001	SNV	A	0.4414	0.532518	11p15.2	intron_variant	PDE3B	ENSG00000152270				3.16
5	rs1562902	rs4144487	11	14750451	SNV	G	0.4404	0.530119	11p15.2	intron_variant	PDE3B	ENSG00000152270				0.792
5	rs1562902	rs10128681	11	14701576	SNV	C	0.4404	0.530119	11p15.2	intron_variant	PDE3B	ENSG00000152270				6.17
5	rs1562902	rs12788030	11	14764684	SNV	T	0.4404	0.530119	11p15.2	intron_variant	PDE3B	ENSG00000152270				1.123
5	rs1562902	rs11023299	11	14685343	SNV	A	0.4404	0.530119	11p15.2	intron_variant	PDE3B	ENSG00000152270				1.432
5	rs1562902	rs10219313	11	14749849	SNV	T	0.4404	0.530119	11p15.2	intron_variant	PDE3B	ENSG00000152270				1.922
5	rs1562902	rs145497491	11	14686952	SNV	T	0.4404	0.530119	11p15.2	intron_variant	PDE3B	ENSG00000152270				1.364
5	rs1562902	rs7119320	11	14708460	SNV	T	0.4404	0.530119	11p15.2	intron_variant	PDE3B	ENSG00000152270				3.477
5	rs1562902	rs78474492	11	14686743	SNV	G	0.4404	0.530119	11p15.2	intron_variant	PDE3B	ENSG00000152270				0.175
5	rs1562902	rs75828815	11	14780264	SNV	A	0.4404	0.530119	11p15.2	intron_variant	PDE3B	ENSG00000152270				0.596
5	rs1562902	rs7938266	11	14709324	SNV	G	0.4404	0.530119	11p15.2	intron_variant	PDE3B	ENSG00000152270				0.481
5	rs1562902	rs138260994	11	14760941	indel	CTCT	0.4404	0.530119	11p15.2	intron_variant	PDE3B	ENSG00000152270				2.402
5	rs1562902	rs10832291	11	14683621	SNV	T	0.4404	0.530119	11p15.2	intron_variant	PDE3B	ENSG00000152270				1.024
5	rs1562902	rs10832300	11	14788963	SNV	G	0.4404	0.530119	11p15.2	intron_variant	PDE3B	ENSG00000152270				6.81
5	rs1562902	rs59446940	11	14749409	indel	A	0.4404	0.530119	11p15.2	intron_variant	PDE3B	ENSG00000152270
5	rs1562902	rs11023302	11	14693935	SNV	G	0.4404	0.530119	11p15.2	intron_variant	PDE3B	ENSG00000152270	protein_coding			0.102
5	rs1562902	rs12416696	11	14790889	SNV	A	0.4404	0.530119	11p15.2	intron_variant	PDE3B	ENSG00000152270				1.029
5	rs1562902	rs10832294	11	14747427	SNV	A	0.4404	0.530119	11p15.2	intron_variant	PDE3B	ENSG00000152270				5.167
5	rs1562902	rs1007392	11	14774591	SNV	G	0.4404	0.530119	11p15.2	intron_variant	PDE3B	ENSG00000152270				9.681
5	rs1562902	rs10832301	11	14788964	SNV	A	0.4404	0.530119	11p15.2	intron_variant	PDE3B	ENSG00000152270				4.602
5	rs1562902	rs10832297	11	14757737	SNV	A	0.4404	0.530119	11p15.2	intron_variant	PDE3B	ENSG00000152270				3.746
5	rs1562902	rs4757261	11	14669802	SNV	A	0.4404	0.530119	11p15.2	intron_variant	PDE3B	ENSG00000152270	protein_coding			18
5	rs1562902	rs10832299	11	14769392	SNV	A	0.4404	0.530119	11p15.2	intron_variant	PDE3B	ENSG00000152270				1.818
5	rs1562902	rs10832303	11	14828261	SNV	T	0.4394	0.527654	11p15.2	intron_variant	PDE3B	ENSG00000152270				0.625
5	rs1562902	rs10832289	11	14669496	SNV	T	0.4414	0.52566	11p15.2	intron_variant	PDE3B	ENSG00000152270	protein_coding			1.191
5	rs1562902	rs11023298	11	14684950	SNV	T	0.4374	0.522825	11p15.2	intron_variant	PDE3B	ENSG00000152270				1.77
5	rs1562902	rs36095953	11	14694464	indel	TTTTTTTTTTTTTT	0.4394	0.520561	11p15.2	intron_variant	PDE3B	ENSG00000152270	protein_coding	ENSR11_8FMH7	enhancer	0.923
5	rs1562902	rs57168133	11	14693576	deletion	-	0.5517	0.51582	11p15.2	intron_variant	PDE3B	ENSG00000152270	protein_coding			0.251
5	rs1562902	rs150641453	11	14686076	indel	AA	0.4274	0.513012	11p15.2	intron_variant	PDE3B	ENSG00000152270				0.522
5	rs1562902	rs4757269	11	14836192	SNV	C	0.4463	0.510704	11p15.2	intron_variant	PDE3B	ENSG00000152270				4.546
5	rs1562902	rs34041254	11	14837973	indel	TTTTT	0.4463	0.510704	11p15.2	intron_variant	PDE3B	ENSG00000152270				13.33
5	rs1562902	rs10676187	11	14709707	indel	CTCTCTCTCTCTCTCTC	0.4314	0.508539	11p15.2	intron_variant	PDE3B	ENSG00000152270				0.513
5	rs1562902	rs4373971	11	14779631	SNV	C	0.4304	0.506146	11p15.2	intron_variant	PDE3B	ENSG00000152270				0.479
6	rs10766268	rs10766268	11	15573505	SNV	C	0.5567	1	11p15.2	upstream_gene_variant	RP11-531H8.1	ENSG00000254946				3.611
6	rs10766268	rs10766267	11	15571215	SNV	G	0.5567	1	11p15.2	upstream_gene_variant	RP11-531H8.1	ENSG00000254946				1.024
6	rs10766268	rs11023621	11	15551744	SNV	T	0.5557	0.995981	11p15.2	intergenic_variant	RP11-531H8.1	ENSG00000254946				1.724
6	rs10766268	rs4587691	11	15552598	SNV	A	0.5557	0.995981	11p15.2	intergenic_variant	RP11-531H8.1	ENSG00000254946				2.28
6	rs10766268	rs71455863	11	15557825	indel	T	0.5557	0.995981	11p15.2	intergenic_variant	RP11-531H8.1	ENSG00000254946
6	rs10766268	rs10832472	11	15563425	SNV	G	0.5557	0.995981	11p15.2	intergenic_variant	RP11-531H8.1	ENSG00000254946				2.747
6	rs10766268	rs10832466	11	15541380	SNV	G	0.5557	0.995981	11p15.2	intergenic_variant	RP11-531H8.1	ENSG00000254946				6.443
6	rs10766268	rs12284635	11	15560743	SNV	C	0.5557	0.995981	11p15.2	intergenic_variant	RP11-531H8.1	ENSG00000254946				4.909
6	rs10766268	rs11023609	11	15541996	SNV	C	0.5557	0.995981	11p15.2	intergenic_variant	RP11-531H8.1	ENSG00000254946				0.893
6	rs10766268	rs10832471	11	15558038	SNV	T	0.5547	0.99198	11p15.2	intergenic_variant	RP11-531H8.1	ENSG00000254946				1.496
6	rs10766268	rs11023608	11	15540888	SNV	G	0.5567	0.991952	11p15.2	intergenic_variant	RP11-531H8.1	ENSG00000254946				3.592
6	rs10766268	rs10832465	11	15540987	SNV	T	0.5567	0.991952	11p15.2	intergenic_variant	RP11-531H8.1	ENSG00000254946				3.18
6	rs10766268	rs11023622	11	15553446	SNV	A	0.5537	0.987997	11p15.2	intergenic_variant	RP11-531H8.1	ENSG00000254946				0.329
6	rs10766268	rs10832474	11	15574345	SNV	C	0.5596	0.987981	11p15.2	upstream_gene_variant	RP11-531H8.1	ENSG00000254946				2.521
6	rs10766268	rs2351050	11	15584211	SNV	T	0.5557	0.987942	11p15.2	intron_variant	RP11-531H8.1	ENSG00000254946				1.382
6	rs10766268	rs10832470	11	15557443	SNV	T	0.5557	0.987942	11p15.2	intergenic_variant	RP11-531H8.1	ENSG00000254946				6.847
6	rs10766268	rs12272473	11	15582470	SNV	A	0.5557	0.987942	11p15.2	intron_variant	RP11-531H8.1	ENSG00000254946				2.89
6	rs10766268	rs2351046	11	15580347	SNV	C	0.5557	0.987942	11p15.2	intron_variant	RP11-531H8.1	ENSG00000254946				16.11
6	rs10766268	rs10766269	11	15575351	SNV	G	0.5557	0.987942	11p15.2	intron_variant	RP11-531H8.1	ENSG00000254946				7.959
6	rs10766268	rs4032487	11	15589219	SNV	T	0.5547	0.98395	11p15.2	intron_variant	RP11-531H8.1	ENSG00000254946	lincRNA			1.367
6	rs10766268	rs11023593	11	15508873	SNV	T	0.5606	0.975976	11p15.2	intergenic_variant	snoMBII-202	ENSG00000253072				0.432
6	rs10766268	rs10766271	11	15596703	SNV	A	0.5567	0.975899	11p15.2	intron_variant	RP11-531H8.1,RP11-531H8.2	ENSG00000254946,ENSG00000254789				1.827
6	rs10766268	rs2351053	11	15592963	SNV	G	0.5567	0.975899	11p15.2	intron_variant	RP11-531H8.1	ENSG00000254946	lincRNA			0.004
6	rs10766268	rs7106201	11	15594304	SNV	G	0.5567	0.975899	11p15.2	intron_variant	RP11-531H8.1,RP11-531H8.2	ENSG00000254946,ENSG00000254789				1.771
6	rs10766268	rs7927872	11	15502914	SNV	C	0.5616	0.972018	11p15.2	downstream_gene_variant	snoMBII-202	ENSG00000253072				1.367
6	rs10766268	rs2351057	11	15598025	SNV	A	0.5527	0.968022	11p15.2	intron_variant	RP11-531H8.1,RP11-531H8.2	ENSG00000254946,ENSG00000254789				0.17
6	rs10766268	rs11023612	11	15544500	SNV	C	0.5676	0.948559	11p15.2	intergenic_variant	RP11-531H8.1	ENSG00000254946				4.885
6	rs10766268	rs10832462	11	15530540	SNV	A	0.5676	0.948559	11p15.2	intergenic_variant	snoMBII-202	ENSG00000253072				2.462
6	rs10766268	rs10832461	11	15530201	SNV	A	0.5686	0.944696	11p15.2	intergenic_variant	snoMBII-202	ENSG00000253072				0.788
6	rs10766268	rs10832460	11	15530046	SNV	G	0.5686	0.944696	11p15.2	intergenic_variant	snoMBII-202	ENSG00000253072				0.618
6	rs10766268	rs6486251	11	15521553	SNV	G	0.5686	0.944696	11p15.2	intergenic_variant	snoMBII-202	ENSG00000253072				9.235
6	rs10766268	rs6486252	11	15531551	SNV	C	0.5686	0.944696	11p15.2	intergenic_variant	snoMBII-202	ENSG00000253072				9.91
6	rs10766268	rs12270000	11	15528886	SNV	C	0.5696	0.940847	11p15.2	intergenic_variant	snoMBII-202	ENSG00000253072				1.471
6	rs10766268	rs11023600	11	15525273	SNV	A	0.5716	0.93319	11p15.2	intergenic_variant	snoMBII-202	ENSG00000253072				0.546
6	rs10766268	rs10766257	11	15508197	SNV	C	0.5726	0.929382	11p15.2	upstream_gene_variant	snoMBII-202	ENSG00000253072				7.74
6	rs10766268	rs10832452	11	15518925	SNV	T	0.5726	0.929382	11p15.2	intergenic_variant	snoMBII-202	ENSG00000253072				1.734
6	rs10766268	rs10766258	11	15508557	SNV	G	0.5726	0.929382	11p15.2	intergenic_variant	snoMBII-202	ENSG00000253072				6.713
6	rs10766268	rs11023595	11	15515966	SNV	A	0.5726	0.929382	11p15.2	regulatory_region_variant	snoMBII-202	ENSG00000253072		ENSR11_B542M	enhancer	3.376
6	rs10766268	rs11023598	11	15516298	SNV	G	0.5726	0.929382	11p15.2	intergenic_variant	snoMBII-202	ENSG00000253072				1.262
6	rs10766268	rs11023597	11	15516243	SNV	T	0.5726	0.929382	11p15.2	intergenic_variant	snoMBII-202	ENSG00000253072				1.246
6	rs10766268	rs4129900	11	15510104	SNV	C	0.5736	0.925587	11p15.2	intergenic_variant	snoMBII-202	ENSG00000253072				16.8
6	rs10766268	rs10832446	11	15511590	SNV	T	0.5736	0.925587	11p15.2	intergenic_variant	snoMBII-202	ENSG00000253072				0.882
6	rs10766268	rs11023596	11	15516084	SNV	C	0.5736	0.925587	11p15.2	intergenic_variant	snoMBII-202	ENSG00000253072				5.254
6	rs10766268	rs7106594	11	15520997	SNV	C	0.5736	0.925587	11p15.2	intergenic_variant	snoMBII-202	ENSG00000253072				2.882
6	rs10766268	rs144768804	11	15508691	indel	CACACACACACACACACACACACACAC	0.5626	0.896628	11p15.2	intergenic_variant	snoMBII-202	ENSG00000253072				0.166
6	rs10766268	rs531983160	11	15529908	insertion	CT		0.88123	11p15.2	intergenic_variant	snoMBII-202	ENSG00000253072
6	rs10766268	rs35723903	11	15576611	indel	G	0.5249	0.871958	11p15.2	intron_variant	RP11-531H8.1	ENSG00000254946				1.756
6	rs10766268	rs7121567	11	15610005	SNV	A	0.5805	0.852179	11p15.2	intron_variant	RP11-531H8.1,RP11-531H8.2	ENSG00000254946,ENSG00000254789				7.335
6	rs10766268	rs10832481	11	15608760	SNV	C	0.5815	0.848519	11p15.2	intron_variant	RP11-531H8.1,RP11-531H8.2	ENSG00000254946,ENSG00000254789				1.903
6	rs10766268	rs7103393	11	15609753	SNV	G	0.5805	0.844381	11p15.2	intron_variant	RP11-531H8.1,RP11-531H8.2	ENSG00000254946,ENSG00000254789				3.931
6	rs10766268	rs1880393	11	15606418	SNV	G	0.5835	0.841228	11p15.2	intron_variant	RP11-531H8.1,RP11-531H8.2	ENSG00000254946,ENSG00000254789				3.168
6	rs10766268	rs1880395	11	15606279	SNV	G	0.5835	0.841228	11p15.2	intron_variant	RP11-531H8.1,RP11-531H8.2	ENSG00000254946,ENSG00000254789				5.357
6	rs10766268	rs112636710	11	15525865	indel	TTTTTTTTTTTT	0.5447	0.827618	11p15.2	intergenic_variant	snoMBII-202	ENSG00000253072				1.547
6	rs10766268	rs34564337	11	15613543	indel	CCC	0.5855	0.826204	11p15.2	intron_variant	RP11-531H8.2	ENSG00000254789	lincRNA			0.894
6	rs10766268	rs11023650	11	15616694	SNV	A	0.5855	0.826204	11p15.2	intron_variant	RP11-531H8.2	ENSG00000254789	lincRNA			0.314
6	rs10766268	rs729416	11	15615360	SNV	T	0.5855	0.826204	11p15.2	intron_variant	RP11-531H8.2	ENSG00000254789	lincRNA			6.044
6	rs10766268	rs3077706	11	15614654	indel	CT	0.5855	0.826204	11p15.2	intron_variant	RP11-531H8.2	ENSG00000254789	lincRNA			0.53
6	rs10766268	rs1010653	11	15617287	SNV	T	0.5845	0.82205	11p15.2	intron_variant	RP11-531H8.2	ENSG00000254789	lincRNA			0.17
6	rs10766268	rs7934042	11	15611532	SNV	G	0.5855	0.818439	11p15.2	intron_variant	RP11-531H8.1,RP11-531H8.2	ENSG00000254946,ENSG00000254789				1.521
6	rs10766268	rs1552305	11	15621865	SNV	T	0.5835	0.817918	11p15.2	intron_variant	RP11-531H8.2	ENSG00000254789				3.276
6	rs10766268	rs11023599	11	15516564	SNV	C	0.5417	0.816881	11p15.2	intergenic_variant	snoMBII-202	ENSG00000253072				4.043
6	rs10766268	rs71482980	11	15553450	SNV	A	0.494	0.777641	11p15.2	intergenic_variant	RP11-531H8.1	ENSG00000254946				0.386
6	rs10766268	rs10832480	11	15608404	SNV	C	0.6034	0.771006	11p15.2	intron_variant	RP11-531H8.1,RP11-531H8.2	ENSG00000254946,ENSG00000254789				0.238
6	rs10766268	rs7117096	11	15609588	SNV	A	0.6034	0.771006	11p15.2	intron_variant	RP11-531H8.1,RP11-531H8.2	ENSG00000254946,ENSG00000254789				10.41
6	rs10766268	rs7118895	11	15569261	SNV	A	0.4901	0.765378	11p15.2	intergenic_variant	RP11-531H8.1	ENSG00000254946				0.057
6	rs10766268	rs11023644	11	15605257	SNV	C	0.6054	0.764228	11p15.2	intron_variant	RP11-531H8.1,RP11-531H8.2	ENSG00000254946,ENSG00000254789				2.773
6	rs10766268	rs11023643	11	15605255	SNV	C	0.6054	0.764228	11p15.2	intron_variant	RP11-531H8.1,RP11-531H8.2	ENSG00000254946,ENSG00000254789				6.228
6	rs10766268	rs10832467	11	15546210	SNV	T	0.4881	0.759312	11p15.2	intergenic_variant	RP11-531H8.1	ENSG00000254946				1.818
6	rs10766268	rs2882566	11	15536044	SNV	T	0.4901	0.75783	11p15.2	intergenic_variant	snoMBII-202	ENSG00000253072				2.363
6	rs10766268	rs7130722	11	15499723	SNV	A	0.496	0.753634	11p15.2	downstream_gene_variant	snoMBII-202	ENSG00000253072				0.623
6	rs10766268	rs7950188	11	15506351	SNV	T	0.495	0.750553	11p15.2	upstream_gene_variant	snoMBII-202	ENSG00000253072				1.475
6	rs10766268	rs6486250	11	15517307	SNV	A	0.495	0.750553	11p15.2	intergenic_variant	snoMBII-202	ENSG00000253072				1.685
6	rs10766268	rs7479720	11	15504748	SNV	G	0.495	0.750553	11p15.2	upstream_gene_variant	snoMBII-202	ENSG00000253072				18.92
6	rs10766268	rs10832444	11	15497017	SNV	A	0.495	0.750553	11p15.2	intergenic_variant	snoMBII-202	ENSG00000253072				3.319
6	rs10766268	rs7483051	11	15477356	SNV	T	0.495	0.750553	11p15.2	intergenic_variant	snoMBII-202	ENSG00000253072				4.506
6	rs10766268	rs10741677	11	15487733	SNV	A	0.494	0.747484	11p15.2	intergenic_variant	snoMBII-202	ENSG00000253072				0.115
6	rs10766268	rs12274181	11	15479161	SNV	A	0.494	0.747484	11p15.2	intergenic_variant	snoMBII-202	ENSG00000253072				0.826
6	rs10766268	rs10766263	11	15522712	SNV	A	0.502	0.727348	11p15.2	intergenic_variant	snoMBII-202	ENSG00000253072				1.581
6	rs10766268	rs10832463	11	15533781	SNV	T	0.499	0.725503	11p15.2	intergenic_variant	snoMBII-202	ENSG00000253072				0.038
6	rs10766268	rs4373880	11	15549404	SNV	A	0.5	0.721147	11p15.2	intergenic_variant	RP11-531H8.1	ENSG00000254946				0.467
6	rs10766268	rs4388847	11	15548291	SNV	A	0.5	0.721147	11p15.2	intergenic_variant	RP11-531H8.1	ENSG00000254946				6.374
6	rs10766268	rs6486249	11	15512752	SNV	C	0.508	0.716522	11p15.2	intergenic_variant	snoMBII-202	ENSG00000253072				9.064
6	rs10766268	rs10766260	11	15513372	SNV	T	0.507	0.713374	11p15.2	intergenic_variant	snoMBII-202	ENSG00000253072				1.755
6	rs10766268	rs10734236	11	15507630	SNV	A	0.507	0.713374	11p15.2	upstream_gene_variant	snoMBII-202	ENSG00000253072				3.742
6	rs10766268	rs12278599	11	15515438	SNV	A	0.507	0.713374	11p15.2	intergenic_variant	snoMBII-202	ENSG00000253072				2.975
6	rs10766268	rs7106127	11	15476352	SNV	G	0.506	0.71024	11p15.2	intergenic_variant	snoMBII-202	ENSG00000253072				6.367
6	rs10766268	rs9651572	11	15470776	SNV	G	0.506	0.71024	11p15.2	intergenic_variant	snoMBII-202	ENSG00000253072				0.495
6	rs10766268	rs4756814	11	15610823	SNV	C	0.6243	0.709551	11p15.2	intron_variant	RP11-531H8.1,RP11-531H8.2	ENSG00000254946,ENSG00000254789				1.798
6	rs10766268	rs7119847	11	15476205	SNV	C	0.508	0.709149	11p15.2	intergenic_variant	snoMBII-202	ENSG00000253072				3.214
6	rs10766268	rs559672560	11	15610044	indel	AAAAAAAAAAAAAAAAAAAAAAAAAAA	0.5895	0.690372	11p15.2	intron_variant	RP11-531H8.1,RP11-531H8.2	ENSG00000254946,ENSG00000254789				2.354
6	rs10766268	rs10832457	11	15524417	SNV	C	0.4811	0.664229	11p15.2	intergenic_variant	snoMBII-202	ENSG00000253072				0.197
6	rs10766268	rs3077705	11	15602941	SNV	T	0.6173	0.528646	11p15.2	intron_variant	RP11-531H8.1,RP11-531H8.2	ENSG00000254946,ENSG00000254789				0.214
6	rs10766268	rs58843601	11	15615559	indel	AAAAAAAAAAAAAAAAAA	0.5656	0.527959	11p15.2	intron_variant	RP11-531H8.2	ENSG00000254789	lincRNA			0.15
6	rs10766268	rs2882567	11	15571096	SNV	T	0.7087	0.515974	11p15.2	upstream_gene_variant	RP11-531H8.1	ENSG00000254946				6.225
6	rs10766268	rs7119351	11	15567385	SNV	G	0.7087	0.515974	11p15.2	intergenic_variant	RP11-531H8.1	ENSG00000254946				8.842
6	rs10766268	rs10766265	11	15565991	SNV	T	0.7087	0.515974	11p15.2	intergenic_variant	RP11-531H8.1	ENSG00000254946				3.724
6	rs10766268	rs6486255	11	15561195	SNV	T	0.7087	0.515974	11p15.2	intergenic_variant	RP11-531H8.1	ENSG00000254946				0.809
6	rs10766268	rs57046327	11	15571610	indel	TTTTTTTTTTTTT	0.7087	0.515974	11p15.2	upstream_gene_variant	RP11-531H8.1	ENSG00000254946				4.124
6	rs10766268	rs2882568	11	15573283	SNV	G	0.7087	0.515974	11p15.2	upstream_gene_variant	RP11-531H8.1	ENSG00000254946				1.942
6	rs10766268	rs7128205	11	15571869	SNV	A	0.7087	0.515974	11p15.2	upstream_gene_variant	RP11-531H8.1	ENSG00000254946				2.159
6	rs10766268	rs2351040	11	15571622	SNV	T	0.7087	0.515974	11p15.2	upstream_gene_variant	RP11-531H8.1	ENSG00000254946				0.002
6	rs10766268	rs7128787	11	15556611	SNV	C	0.7087	0.515974	11p15.2	intergenic_variant	RP11-531H8.1	ENSG00000254946				1.038
6	rs10766268	rs12285073	11	15557514	SNV	G	0.7087	0.515974	11p15.2	intergenic_variant	RP11-531H8.1	ENSG00000254946				1.297
6	rs10766268	rs10832473	11	15571080	SNV	T	0.7087	0.515974	11p15.2	upstream_gene_variant	RP11-531H8.1	ENSG00000254946				6.939
6	rs10766268	rs11369343	11	15560390	insertion	A	0.7087	0.515974	11p15.2	intergenic_variant	RP11-531H8.1	ENSG00000254946				8.047
6	rs10766268	rs10766266	11	15570046	SNV	G	0.7097	0.513493	11p15.2	upstream_gene_variant	RP11-531H8.1	ENSG00000254946				1.566
6	rs10766268	rs12799454	11	15470446	SNV	T	0.5746	0.508883	11p15.2	intergenic_variant	snoMBII-202	ENSG00000253072				1.197
6	rs10766268	rs7113468	11	15540871	SNV	C	0.7117	0.50855	11p15.2	intergenic_variant	RP11-531H8.1	ENSG00000254946				5.303
6	rs10766268	rs7113323	11	15540744	SNV	C	0.7117	0.50855	11p15.2	intergenic_variant	RP11-531H8.1	ENSG00000254946				5.326
6	rs10766268	rs2351041	11	15577219	SNV	T	0.7087	0.508472	11p15.2	intron_variant	RP11-531H8.1	ENSG00000254946				4.355
6	rs10766268	rs7939544	11	15588144	SNV	T	0.7087	0.508472	11p15.2	intron_variant	RP11-531H8.1	ENSG00000254946				0.696
6	rs10766268	rs2882569	11	15577375	SNV	A	0.7087	0.508472	11p15.2	intron_variant	RP11-531H8.1	ENSG00000254946				1.859
6	rs10766268	rs3077679	11	15586473	indel	AGA	0.7087	0.508472	11p15.2	intron_variant	RP11-531H8.1	ENSG00000254946				8.003
6	rs10766268	rs7936873	11	15575772	SNV	A	0.7087	0.508472	11p15.2	intron_variant	RP11-531H8.1	ENSG00000254946				1.539
6	rs10766268	rs6486256	11	15582943	SNV	G	0.7087	0.508472	11p15.2	intron_variant	RP11-531H8.1	ENSG00000254946				0.394
6	rs10766268	rs2351042	11	15577360	SNV	C	0.7087	0.508472	11p15.2	intron_variant	RP11-531H8.1	ENSG00000254946				4.883
6	rs10766268	rs10832478	11	15592281	SNV	A	0.7087	0.508472	11p15.2	intron_variant	RP11-531H8.1	ENSG00000254946	lincRNA			2.501
6	rs10766268	rs7126988	11	15583412	SNV	T	0.7087	0.508472	11p15.2	splice_polypyrimidine_tract_variant	RP11-531H8.1	ENSG00000254946				1.55
6	rs10766268	rs7930552	11	15576222	SNV	C	0.7087	0.508472	11p15.2	intron_variant	RP11-531H8.1	ENSG00000254946				12.22
6	rs10766268	rs2068036	11	15585994	SNV	G	0.7087	0.508472	11p15.2	intron_variant	RP11-531H8.1	ENSG00000254946				3.087
6	rs10766268	rs11321853	11	15575904	indel	TTT	0.7087	0.508472	11p15.2	intron_variant	RP11-531H8.1	ENSG00000254946				0.851
6	rs10766268	rs2351049	11	15584061	SNV	T	0.7097	0.505996	11p15.2	intron_variant	RP11-531H8.1	ENSG00000254946				0.166
6	rs10766268	rs10766270	11	15593449	SNV	G	0.7107	0.503518	11p15.2	intron_variant	RP11-531H8.1	ENSG00000254946	lincRNA			0.003
6	rs10766268	rs2351054	11	15595887	SNV	T	0.7107	0.503518	11p15.2	intron_variant	RP11-531H8.1,RP11-531H8.2	ENSG00000254946,ENSG00000254789				2.418
6	rs10766268	rs7110995	11	15595602	SNV	G	0.7107	0.503518	11p15.2	intron_variant	RP11-531H8.1,RP11-531H8.2	ENSG00000254946,ENSG00000254789				10.81
6	rs10766268	rs35425093	11	15595681	indel	C	0.7107	0.503518	11p15.2	intron_variant	RP11-531H8.1,RP11-531H8.2	ENSG00000254946,ENSG00000254789				17.76
6	rs10766268	rs10832477	11	15592135	SNV	A	0.7107	0.503518	11p15.2	intron_variant	RP11-531H8.1	ENSG00000254946	lincRNA			0.725
6	rs10766268	rs2351055	11	15595977	SNV	T	0.7107	0.503518	11p15.2	intron_variant	RP11-531H8.1,RP11-531H8.2	ENSG00000254946,ENSG00000254789				1.821
6	rs10766268	rs4757337	11	15586216	SNV	T	0.7107	0.503518	11p15.2	intron_variant	RP11-531H8.1	ENSG00000254946				0.452
6	rs10766268	rs7114130	11	15595581	SNV	A	0.7107	0.503518	11p15.2	intron_variant	RP11-531H8.1,RP11-531H8.2	ENSG00000254946,ENSG00000254789				2.07
6	rs10766268	rs6486257	11	15591103	SNV	T	0.7107	0.503518	11p15.2	intron_variant	RP11-531H8.1	ENSG00000254946	lincRNA			1.59
6	rs10766268	rs2351051	11	15592466	SNV	G	0.7107	0.503518	11p15.2	intron_variant	RP11-531H8.1	ENSG00000254946	lincRNA			1.432
6	rs10766268	rs2351056	11	15596117	SNV	T	0.7107	0.503518	11p15.2	intron_variant	RP11-531H8.1,RP11-531H8.2	ENSG00000254946,ENSG00000254789				0.07
6	rs10766268	rs2351052	11	15592653	SNV	A	0.7107	0.503518	11p15.2	intron_variant	RP11-531H8.1	ENSG00000254946	lincRNA			5.031
6	rs10766268	rs7122109	11	15597135	SNV	G	0.7107	0.503518	11p15.2	intron_variant	RP11-531H8.1,RP11-531H8.2	ENSG00000254946,ENSG00000254789				6.152
6	rs10766268	rs11023639	11	15592321	SNV	C	0.7107	0.503518	11p15.2	intron_variant	RP11-531H8.1	ENSG00000254946	lincRNA			3.302
6	rs10766268	rs200353244	11	15587221	insertion	T		0.503501	11p15.2	intron_variant	RP11-531H8.1	ENSG00000254946
7	rs16930609	rs16930609	11	14915908	SNV	C	0.0895	1	11p15.2	upstream_gene_variant	CYP2R1	ENSG00000186104				0.662
7	rs16930609	rs373008451	11	14869892	SNV	G	0.0885	0.98781	11p15.2	intron_variant	PDE3B	ENSG00000152270				2.283
7	rs16930609	rs73418667	11	14881160	SNV	C	0.0885	0.98781	11p15.2	intron_variant	PDE3B	ENSG00000152270				6.01
7	rs16930609	rs60186953	11	14862287	SNV	T	0.0885	0.98781	11p15.2	intron_variant	PDE3B	ENSG00000152270				8.926
7	rs16930609	rs12419657	11	14826809	SNV	G	0.0885	0.98781	11p15.2	intron_variant	PDE3B	ENSG00000152270				1.1
7	rs16930609	rs4283008	11	14872604	SNV	T	0.0885	0.98781	11p15.2	intron_variant	PDE3B	ENSG00000152270				3.094
7	rs16930609	rs147111072	11	14802011	SNV	T	0.0885	0.98781	11p15.2	intron_variant	PDE3B	ENSG00000152270	protein_coding			0.165
7	rs16930609	rs58110586	11	14814873	SNV	G	0.0885	0.98781	11p15.2	intron_variant	PDE3B	ENSG00000152270				0.393
7	rs16930609	rs28825106	11	14799689	SNV	A	0.0885	0.98781	11p15.2	intron_variant	PDE3B	ENSG00000152270	protein_coding			4.878
7	rs16930609	rs56048134	11	14819327	SNV	C	0.0885	0.98781	11p15.2	intron_variant	PDE3B	ENSG00000152270				3.303
7	rs16930609	rs60479899	11	14844823	SNV	G	0.0885	0.98781	11p15.2	intron_variant	PDE3B	ENSG00000152270	protein_coding			5.171
7	rs16930609	rs1011649	11	14856108	SNV	A	0.0885	0.98781	11p15.2	intron_variant	PDE3B	ENSG00000152270				4.828
7	rs16930609	rs60249674	11	14768791	SNV	G	0.0895	0.97572	11p15.2	intron_variant	PDE3B	ENSG00000152270				12.56
7	rs16930609	rs73418607	11	14787603	SNV	T	0.0895	0.97572	11p15.2	intron_variant	PDE3B	ENSG00000152270				3.333
7	rs16930609	rs16930498	11	14757095	SNV	A	0.0895	0.97572	11p15.2	intron_variant	PDE3B	ENSG00000152270				9.029
7	rs16930609	rs73412663	11	14765291	SNV	A	0.0895	0.97572	11p15.2	intron_variant	PDE3B	ENSG00000152270				5.132
7	rs16930609	rs16930516	11	14778269	SNV	T	0.0895	0.97572	11p15.2	intron_variant	PDE3B	ENSG00000152270				2.827
7	rs16930609	rs16930500	11	14757412	SNV	A	0.0895	0.97572	11p15.2	intron_variant	PDE3B	ENSG00000152270				9.616
7	rs16930609	rs375508550	11	14778815	SNV	T	0.0895	0.97572	11p15.2	intron_variant	PDE3B	ENSG00000152270				0.992
7	rs16930609	rs73412651	11	14746572	SNV	G	0.0895	0.97572	11p15.2	intron_variant	PDE3B	ENSG00000152270				1.69
7	rs16930609	rs372398523	11	14866563	SNV	G	0.0875	0.975648	11p15.2	intron_variant	PDE3B	ENSG00000152270				1.185
7	rs16930609	rs377543240	11	14737583	SNV	G	0.0885	0.963535	11p15.2	intron_variant	PDE3B	ENSG00000152270				3.119
7	rs16930609	rs55939326	11	14737319	SNV	A	0.0885	0.963535	11p15.2	intron_variant	PDE3B	ENSG00000152270				11.49
7	rs16930609	rs7947041	11	14745554	SNV	A	0.9085	0.952327	11p15.2	intron_variant	PDE3B	ENSG00000152270				0.977
7	rs16930609	rs73412620	11	14710317	SNV	A	0.0895	0.951692	11p15.2	intron_variant	PDE3B	ENSG00000152270				4.417
7	rs16930609	rs73412619	11	14710262	SNV	T	0.0895	0.951692	11p15.2	intron_variant	PDE3B	ENSG00000152270				8.675
7	rs16930609	rs59500198	11	14713784	SNV	T	0.0895	0.951692	11p15.2	intron_variant	PDE3B	ENSG00000152270				12.93
7	rs16930609	rs73412605	11	14675991	SNV	A	0.0895	0.951692	11p15.2	intron_variant	PDE3B	ENSG00000152270				6.64
7	rs16930609	rs16930448	11	14723712	SNV	A	0.0895	0.951692	11p15.2	intron_variant	PDE3B	ENSG00000152270	protein_coding			0.584
7	rs16930609	rs73412615	11	14681044	SNV	G	0.0895	0.951692	11p15.2	intron_variant	PDE3B	ENSG00000152270				7.655
7	rs16930609	rs7124234	11	14683097	SNV	G	0.0895	0.951692	11p15.2	intron_variant	PDE3B	ENSG00000152270				2.215
7	rs16930609	rs7120890	11	14686466	SNV	T	0.0895	0.951692	11p15.2	intron_variant	PDE3B	ENSG00000152270				0.762
7	rs16930609	rs9735337	11	14688967	SNV	G	0.0895	0.951692	11p15.2	intron_variant	PDE3B	ENSG00000152270				1.469
7	rs16930609	rs60760840	11	14917128	indel	CACAC	0.0944	0.942197	11p15.2	upstream_gene_variant	CYP2R1	ENSG00000186104				0.78
7	rs16930609	rs377038247	11	14687611	SNV	A	0.0885	0.939513	11p15.2	intron_variant	PDE3B	ENSG00000152270				1.291
7	rs16930609	rs12417788	11	14698458	SNV	T	0.0865	0.915243	11p15.2	intron_variant	PDE3B	ENSG00000152270	protein_coding			1.294
7	rs16930609	rs73418664	11	14876898	SNV	G	0.0755	0.831732	11p15.2	intron_variant	PDE3B	ENSG00000152270				3.649
7	rs16930609	rs73418615	11	14795903	SNV	G	0.0746	0.819907	11p15.2	non_coding_transcript_exon_variant	PDE3B	ENSG00000152270				4.841
7	rs16930609	rs60565271	11	14828417	SNV	G	0.0746	0.819907	11p15.2	intron_variant	PDE3B	ENSG00000152270				2.444
7	rs16930609	rs73418610	11	14788546	SNV	G	0.0755	0.807515	11p15.2	intron_variant	PDE3B	ENSG00000152270				3.54
7	rs16930609	rs12418214	11	14926755	SNV	C	0.0835	0.785917	11p15.2	5_prime_UTR_variant	CALCB	ENSG00000175868	protein_coding			2.253
7	rs16930609	rs11826728	11	14924529	SNV	G	0.0835	0.785917	11p15.2	upstream_gene_variant	CALCB	ENSG00000175868				0.636
7	rs16930609	rs16930625	11	14918308	SNV	G	0.0835	0.785917	11p15.2	upstream_gene_variant	CYP2R1	ENSG00000186104				2.324
7	rs16930609	rs368112952	11	14687093	SNV	A	0.0755	0.783608	11p15.2	intron_variant	PDE3B	ENSG00000152270				1.328
7	rs16930609	rs58424293	11	14668796	SNV	G	0.0755	0.783608	11p15.2	intron_variant	PDE3B	ENSG00000152270	protein_coding			5.216
7	rs16930609	rs12419818	11	14721212	SNV	G	0.0755	0.783608	11p15.2	intron_variant	PDE3B	ENSG00000152270				15.14
7	rs16930609	rs112253282	11	14675343	SNV	A	0.0755	0.783608	11p15.2	intron_variant	PDE3B	ENSG00000152270				0.634
7	rs16930609	rs7125348	11	14924665	SNV	C	0.0845	0.775278	11p15.2	upstream_gene_variant	CALCB	ENSG00000175868				1.816
7	rs16930609	rs79003203	11	14930055	SNV	G	0.0765	0.70287	11p15.2	intron_variant	CALCB	ENSG00000175868	protein_coding			4.669
7	rs16930609	rs112152971	11	14927726	SNV	A	0.0765	0.70287	11p15.2	intron_variant	CALCB	ENSG00000175868	protein_coding			0.24
7	rs16930609	rs12416783	11	14926557	SNV	T	0.0765	0.70287	11p15.2	5_prime_UTR_variant	CALCB	ENSG00000175868	protein_coding			6.62
7	rs16930609	rs12416759	11	14936943	SNV	A	0.0755	0.691126	11p15.2	intron_variant	CALCB	ENSG00000175868				5.43
8	rs7109265	rs7109265	11	14932208	SNV	C	0.5577	1	11p15.2	intron_variant	CALCB	ENSG00000175868	protein_coding			0.042
8	rs7109265	rs952301	11	14928267	SNV	C	0.5586	0.995977	11p15.2	intron_variant	CALCB	ENSG00000175868	protein_coding			1.933
8	rs7109265	rs3897907	11	14927931	SNV	G	0.5586	0.995977	11p15.2	intron_variant	CALCB	ENSG00000175868	protein_coding			2.595
8	rs7109265	rs10741658	11	14924736	SNV	C	0.5596	0.991969	11p15.2	upstream_gene_variant	CALCB	ENSG00000175868				2.558
8	rs7109265	rs10832314	11	14926414	SNV	G	0.5596	0.991969	11p15.2	upstream_gene_variant	CALCB	ENSG00000175868		ENSR11_97WPP	promoter	5.609
8	rs7109265	rs1553006	11	14922950	SNV	G	0.5596	0.991969	11p15.2	upstream_gene_variant	CALCB	ENSG00000175868				4.213
8	rs7109265	rs36026864	11	14932375	indel	TTTTTTTT	0.006	0.991878	11p15.2	intron_variant	CALCB	ENSG00000175868	protein_coding			0.711
8	rs7109265	rs1562902	11	14918216	SNV	T	0.5586	0.987933	11p15.2	upstream_gene_variant	CYP2R1	ENSG00000186104				0.633
8	rs7109265	rs10766198	11	14923335	SNV	T	0.5427	0.902179	11p15.2	upstream_gene_variant	CALCB	ENSG00000175868				1.333
8	rs7109265	rs57113708	11	14930226	deletion	-	0.4742	0.715252	11p15.2	intron_variant	CALCB	ENSG00000175868	protein_coding			0.814
8	rs7109265	rs7119706	11	14932145	SNV	A	0.4742	0.715252	11p15.2	intron_variant	CALCB	ENSG00000175868	protein_coding			0.581
8	rs7109265	rs12271890	11	14934686	SNV	G	0.4742	0.715252	11p15.2	intron_variant	CALCB	ENSG00000175868				3.311
8	rs7109265	rs11023380	11	14930058	SNV	G	0.4742	0.715252	11p15.2	intron_variant	CALCB	ENSG00000175868	protein_coding			1.324
8	rs7109265	rs10766197	11	14921880	SNV	A	0.4742	0.700506	11p15.2	upstream_gene_variant	CALCB	ENSG00000175868				3.769
8	rs7109265	rs35700152	11	14709660	indel	TCTCTCTCTCTCTCTCTCTCTCTCTCTC	0.5169	0.669732	11p15.2	intron_variant	PDE3B	ENSG00000152270				0.103
8	rs7109265	rs58004646	11	14734013	indel	TTTTTTTTTTTTTTTTTTT	0.5179	0.615872	11p15.2	intron_variant	PDE3B	ENSG00000152270				1.803
8	rs7109265	rs12794714	11	14913575	SNV	A	0.4473	0.584855	11p15.2	synonymous_variant	CYP2R1	ENSG00000186104	protein_coding	ENSR11_97WKZ	promoter	7.834
8	rs7109265	rs71044025	11	14831439	indel	TTTTTTTTTTTTT	0.503	0.583507	11p15.2	intron_variant	PDE3B	ENSG00000152270				1.72
8	rs7109265	rs10766196	11	14913131	SNV	G	0.4483	0.580338	11p15.2	5_prime_UTR_variant	CYP2R1	ENSG00000186104	protein_coding	ENSR11_B4XRD	enhancer	8.822
8	rs7109265	rs10500804	11	14910273	SNV	G	0.4483	0.580338	11p15.2	intron_variant	CYP2R1	ENSG00000186104	protein_coding			7.235
8	rs7109265	rs34555721	11	14874661	insertion	AC	0.4473	0.577827	11p15.2	intron_variant	PDE3B	ENSG00000152270				0.492
8	rs7109265	rs10832311	11	14881926	SNV	G	0.4473	0.577827	11p15.2	intron_variant	PDE3B	ENSG00000152270				3.273
8	rs7109265	rs11023364	11	14872568	SNV	G	0.4473	0.577827	11p15.2	intron_variant	PDE3B	ENSG00000152270				0.161
8	rs7109265	rs67925494	11	14893700	indel	A	0.4473	0.577827	11p15.2	downstream_gene_variant	PDE3B	ENSG00000152270				7.311
8	rs7109265	rs731042	11	14874975	SNV	T	0.4473	0.577827	11p15.2	intron_variant	PDE3B	ENSG00000152270				4.583
8	rs7109265	rs10832310	11	14878442	SNV	G	0.4463	0.575279	11p15.2	intron_variant	PDE3B	ENSG00000152270				2.026
8	rs7109265	rs11023350	11	14861517	SNV	G	0.4513	0.553075	11p15.2	intron_variant	PDE3B	ENSG00000152270				2.777
8	rs7109265	rs1993116	11	14910234	SNV	G	0.6123	0.547889	11p15.2	intron_variant	CYP2R1	ENSG00000186104	protein_coding			7.85
8	rs7109265	rs201501563	11	14882470	SNV	T	0.4344	0.545422	11p15.2	intron_variant	PDE3B	ENSG00000152270				0.183
8	rs7109265	rs1451677	11	14746012	SNV	C	0.4463	0.533622	11p15.2	intron_variant	PDE3B	ENSG00000152270				1.386
8	rs7109265	rs2060793	11	14915310	SNV	G	0.6193	0.533215	11p15.2	upstream_gene_variant	CYP2R1	ENSG00000186104				1.274
8	rs7109265	rs10741657	11	14914878	SNV	G	0.6193	0.533215	11p15.2	upstream_gene_variant	CYP2R1	ENSG00000186104				1.081
8	rs7109265	rs12795794	11	14846873	SNV	G	0.4414	0.521478	11p15.2	intron_variant	PDE3B	ENSG00000152270				8.191
8	rs7109265	rs3206554	11	14797945	SNV	A	0.4414	0.521478	11p15.2	non_coding_transcript_exon_variant	PDE3B	ENSG00000152270				5.77
8	rs7109265	rs76739648	11	14804871	SNV	T	0.4414	0.521478	11p15.2	intron_variant	PDE3B	ENSG00000152270				1.472
8	rs7109265	rs10047458	11	14800495	SNV	G	0.4414	0.521478	11p15.2	intron_variant	PDE3B	ENSG00000152270	protein_coding			2.462
8	rs7109265	rs10766189	11	14733923	SNV	A	0.4414	0.521478	11p15.2	intron_variant	PDE3B	ENSG00000152270				0.143
8	rs7109265	rs12290926	11	14695046	SNV	G	0.4414	0.521478	11p15.2	intron_variant	PDE3B	ENSG00000152270	protein_coding			9.693
8	rs7109265	rs10766192	11	14811686	SNV	G	0.4414	0.521478	11p15.2	intron_variant	PDE3B	ENSG00000152270		ENSR11_8FQ24	enhancer	4.589
8	rs7109265	rs11023295	11	14683001	SNV	A	0.4414	0.521392	11p15.2	intron_variant	PDE3B	ENSG00000152270				3.16
8	rs7109265	rs10832299	11	14769392	SNV	A	0.4404	0.519004	11p15.2	intron_variant	PDE3B	ENSG00000152270				1.818
8	rs7109265	rs10832291	11	14683621	SNV	T	0.4404	0.519004	11p15.2	intron_variant	PDE3B	ENSG00000152270				1.024
8	rs7109265	rs10832297	11	14757737	SNV	A	0.4404	0.519004	11p15.2	intron_variant	PDE3B	ENSG00000152270				3.746
8	rs7109265	rs12416696	11	14790889	SNV	A	0.4404	0.519004	11p15.2	intron_variant	PDE3B	ENSG00000152270				1.029
8	rs7109265	rs59446940	11	14749409	indel	A	0.4404	0.519004	11p15.2	intron_variant	PDE3B	ENSG00000152270
8	rs7109265	rs1007392	11	14774591	SNV	G	0.4404	0.519004	11p15.2	intron_variant	PDE3B	ENSG00000152270				9.681
8	rs7109265	rs4144487	11	14750451	SNV	G	0.4404	0.519004	11p15.2	intron_variant	PDE3B	ENSG00000152270				0.792
8	rs7109265	rs138260994	11	14760941	indel	CTCT	0.4404	0.519004	11p15.2	intron_variant	PDE3B	ENSG00000152270				2.402
8	rs7109265	rs145497491	11	14686952	SNV	T	0.4404	0.519004	11p15.2	intron_variant	PDE3B	ENSG00000152270				1.364
8	rs7109265	rs10219313	11	14749849	SNV	T	0.4404	0.519004	11p15.2	intron_variant	PDE3B	ENSG00000152270				1.922
8	rs7109265	rs75828815	11	14780264	SNV	A	0.4404	0.519004	11p15.2	intron_variant	PDE3B	ENSG00000152270				0.596
8	rs7109265	rs12788030	11	14764684	SNV	T	0.4404	0.519004	11p15.2	intron_variant	PDE3B	ENSG00000152270				1.123
8	rs7109265	rs78474492	11	14686743	SNV	G	0.4404	0.519004	11p15.2	intron_variant	PDE3B	ENSG00000152270				0.175
8	rs7109265	rs7119320	11	14708460	SNV	T	0.4404	0.519004	11p15.2	intron_variant	PDE3B	ENSG00000152270				3.477
8	rs7109265	rs11023302	11	14693935	SNV	G	0.4404	0.519004	11p15.2	intron_variant	PDE3B	ENSG00000152270	protein_coding			0.102
8	rs7109265	rs7938266	11	14709324	SNV	G	0.4404	0.519004	11p15.2	intron_variant	PDE3B	ENSG00000152270				0.481
8	rs7109265	rs10832301	11	14788964	SNV	A	0.4404	0.519004	11p15.2	intron_variant	PDE3B	ENSG00000152270				4.602
8	rs7109265	rs10832300	11	14788963	SNV	G	0.4404	0.519004	11p15.2	intron_variant	PDE3B	ENSG00000152270				6.81
8	rs7109265	rs11023299	11	14685343	SNV	A	0.4404	0.519004	11p15.2	intron_variant	PDE3B	ENSG00000152270				1.432
8	rs7109265	rs10832294	11	14747427	SNV	A	0.4404	0.519004	11p15.2	intron_variant	PDE3B	ENSG00000152270				5.167
8	rs7109265	rs10128681	11	14701576	SNV	C	0.4404	0.519004	11p15.2	intron_variant	PDE3B	ENSG00000152270				6.17
8	rs7109265	rs10832303	11	14828261	SNV	T	0.4394	0.516538	11p15.2	intron_variant	PDE3B	ENSG00000152270				0.625
8	rs7109265	rs11023298	11	14684950	SNV	T	0.4374	0.511718	11p15.2	intron_variant	PDE3B	ENSG00000152270				1.77
8	rs7109265	rs36095953	11	14694464	indel	TTTTTTTTTTTTTT	0.4394	0.509468	11p15.2	intron_variant	PDE3B	ENSG00000152270	protein_coding	ENSR11_8FMH7	enhancer	0.923
8	rs7109265	rs57168133	11	14693576	deletion	-	0.5517	0.504991	11p15.2	intron_variant	PDE3B	ENSG00000152270	protein_coding			0.251
8	rs7109265	rs150641453	11	14686076	indel	AA	0.4274	0.501865	11p15.2	intron_variant	PDE3B	ENSG00000152270				0.522
9	rs4756804	rs4756804	11	15307971	SNV	T	0.9473	1	11p15.2	intergenic_variant	INSC	ENSG00000188487				0.029
9	rs4756804	rs147167771	11	15317290	indel	-		0.872748	11p15.2	intergenic_variant	INSC	ENSG00000188487
10	rs17217098	rs17217098	19	19702384	SNV	A	0.0646	1	19p13.11	intron_variant	PBX4	ENSG00000105717	protein_coding	ENSR19_C3XH7	enhancer	2.121
10	rs17217098	rs140229040	19	19699399	indel	A	0.0646	1	19p13.11	intron_variant	PBX4	ENSG00000105717	protein_coding			7.877
10	rs17217098	rs73004967	19	19717056	SNV	G	0.0646	1	19p13.11	intron_variant	PBX4	ENSG00000105717	protein_coding	ENSR19_99R53	promoter	2.228
10	rs17217098	rs150268548	19	19494483	SNV	A	0.0636	0.887105	19p13.11	upstream_gene_variant	GATAD2A	ENSG00000167491				0.834
10	rs17217098	rs73004951	19	19695228	SNV	T	0.0765	0.833391	19p13.11	intron_variant	PBX4	ENSG00000105717	protein_coding			0.202
10	rs17217098	rs73004959	19	19711139	SNV	T	0.0765	0.833391	19p13.11	intron_variant	PBX4	ENSG00000105717				1.286
10	rs17217098	rs73001065	19	19460541	SNV	C	0.0636	0.825273	19p13.11	intron_variant	MAU2	ENSG00000129933	protein_coding			1.424
10	rs17217098	rs12610185	19	19721722	SNV	A	0.0775	0.821821	19p13.11	intron_variant	PBX4	ENSG00000105717	protein_coding	ENSR19_99R6G	enhancer	1.314
10	rs17217098	rs12608729	19	19700552	SNV	T	0.0775	0.821821	19p13.11	intron_variant	PBX4	ENSG00000105717	protein_coding			0.941
10	rs17217098	rs57504626	19	19720399	SNV	T	0.0775	0.821821	19p13.11	intron_variant	PBX4	ENSG00000105717	protein_coding			1.661
10	rs17217098	rs16996185	19	19720788	SNV	G	0.0775	0.821821	19p13.11	intron_variant	PBX4	ENSG00000105717	protein_coding			4.792
10	rs17217098	rs10500212	19	19723215	SNV	T	0.0775	0.821821	19p13.11	intron_variant	PBX4	ENSG00000105717	protein_coding			11.51
10	rs17217098	rs73004962	19	19713069	SNV	T	0.0775	0.821821	19p13.11	intron_variant	PBX4	ENSG00000105717	protein_coding	ENSR19_99R3X	enhancer	3.043
10	rs17217098	rs73004966	19	19716558	SNV	T	0.0775	0.821821	19p13.11	intron_variant	PBX4	ENSG00000105717	protein_coding			0.999
10	rs17217098	rs12610191	19	19721976	SNV	T	0.0775	0.821821	19p13.11	intron_variant	PBX4	ENSG00000105717	protein_coding			0.492
10	rs17217098	rs58847337	19	19726022	SNV	A	0.0775	0.821821	19p13.11	intron_variant	PBX4	ENSG00000105717		ENSR19_99R7P	enhancer	2.555
10	rs17217098	rs73004975	19	19727152	SNV	G	0.0775	0.821821	19p13.11	intron_variant	PBX4	ENSG00000105717				0.473
10	rs17217098	rs73004933	19	19675696	SNV	T	0.0736	0.812554	19p13.11	3_prime_UTR_variant	PBX4	ENSG00000105717	protein_coding			0.799
10	rs17217098	rs141756246	19	19685472	indel	T	0.0736	0.812554	19p13.11	intron_variant	PBX4	ENSG00000105717
10	rs17217098	rs150824230	19	19670610	SNV	A	0.0736	0.812554	19p13.11	downstream_gene_variant	PBX4	ENSG00000105717				0.712
10	rs17217098	rs73004926	19	19671266	SNV	T	0.0736	0.812554	19p13.11	downstream_gene_variant	PBX4	ENSG00000105717				2.688
10	rs17217098	rs16996148	19	19658472	SNV	T	0.0746	0.773038	19p13.11	downstream_gene_variant	CILP2	ENSG00000160161				4.695
10	rs17217098	rs56255430	19	19477877	SNV	C	0.0746	0.773038	19p13.11	regulatory_region_variant	MAU2	ENSG00000129933		ENSR19_B5SQX	enhancer	0.26
10	rs17217098	rs143988316	19	19667254	SNV	T	0.0746	0.773038	19p13.11	intergenic_variant	PBX4	ENSG00000105717				4.945
10	rs17217098	rs17216588	19	19664077	SNV	T	0.0726	0.768299	19p13.11	intergenic_variant	CILP2	ENSG00000160161				8.418
10	rs17217098	rs17216525	19	19662220	SNV	T	0.0726	0.768299	19p13.11	downstream_gene_variant	CILP2	ENSG00000160161				3.415
10	rs17217098	rs2304128	19	19746151	SNV	T	0.0805	0.762223	19p13.11	intron_variant	GMIP	ENSG00000089639	protein_coding			9.396
10	rs17217098	rs73002956	19	19578743	SNV	G	0.0765	0.751011	19p13.11	intron_variant	GATAD2A	ENSG00000167491	protein_coding			3.012
10	rs17217098	rs3794991	19	19610596	SNV	T	0.0775	0.740421	19p13.11	intron_variant	GATAD2A	ENSG00000167491				2.297
10	rs17217098	rs3841260	19	19756074	deletion	-	0.0755	0.734972	19p13.11	3_prime_UTR_variant	ATP13A1	ENSG00000105726	protein_coding			10.75
10	rs17217098	rs56408111	19	19793545	SNV	C	0.0815	0.67558	19p13.11	3_prime_UTR_variant	ZNF101	ENSG00000181896	protein_coding			5.81
10	rs17217098	rs58434384	19	19786099	SNV	G	0.0825	0.666515	19p13.11	intron_variant	ZNF101	ENSG00000181896	protein_coding			3.141
10	rs17217098	rs2304130	19	19789528	SNV	G	0.0825	0.666515	19p13.11	splice_region_variant	ZNF101	ENSG00000181896	nonsense_mediated_decay			10.59
10	rs17217098	rs58489806	19	19456917	SNV	T	0.0915	0.549726	19p13.11	intron_variant	MAU2	ENSG00000129933	protein_coding			2.136
10	rs17217098	rs56397647	19	19642795	SNV	T	0.1093	0.503075	19p13.11	intron_variant	YJEFN3,NDUFA13	ENSG00000250067,ENSG00000186010	protein_coding	ENSR19_C3XBX	enhancer	1.058
11	rs7252981	rs7252981	19	19692579	SNV	C	0.6938	1	19p13.11	intron_variant	PBX4	ENSG00000105717	protein_coding			3.218
11	rs7252981	rs8108705	19	19675367	SNV	T	0.6928	0.995336	19p13.11	intron_variant	PBX4	ENSG00000105717	protein_coding			0.024
11	rs7252981	rs9304962	19	19679992	SNV	C	0.6928	0.995336	19p13.11	intron_variant	PBX4	ENSG00000105717	protein_coding			0.738
11	rs7252981	rs8103250	19	19679461	SNV	G	0.6928	0.995336	19p13.11	intron_variant	PBX4	ENSG00000105717	protein_coding			0.275
11	rs7252981	rs7249692	19	19670688	SNV	C	0.6938	0.990653	19p13.11	downstream_gene_variant	PBX4	ENSG00000105717				0.018
11	rs7252981	rs8109618	19	19668916	SNV	A	0.6918	0.981396	19p13.11	downstream_gene_variant	PBX4	ENSG00000105717				0.159
11	rs7252981	rs7245672	19	19699963	SNV	C	0.6889	0.976976	19p13.11	intron_variant	PBX4	ENSG00000105717	protein_coding			0.013
11	rs7252981	rs10403759	19	19725088	SNV	C	0.7664	0.690736	19p13.11	intron_variant	PBX4	ENSG00000105717				0.613
11	rs7252981	rs739461	19	19715794	SNV	C	0.7664	0.690736	19p13.11	intron_variant	PBX4	ENSG00000105717	protein_coding			1.032
11	rs7252981	rs7252228	19	19722864	SNV	G	0.7664	0.690736	19p13.11	intron_variant	PBX4	ENSG00000105717	protein_coding			1.387
11	rs7252981	rs1968047	19	19721061	SNV	A	0.7664	0.690736	19p13.11	intron_variant	PBX4	ENSG00000105717	protein_coding			0.334
11	rs7252981	rs34725331	19	19717733	SNV	G	0.7664	0.690736	19p13.11	intron_variant	AC002306.1,PBX4	ENSG00000259242,ENSG00000105717				2.645
11	rs7252981	rs8101679	19	19733877	SNV	C	0.7644	0.68014	19p13.11	upstream_gene_variant	LPAR2	ENSG00000064547				0.071
11	rs7252981	rs11878202	19	19744079	SNV	C	0.7654	0.676297	19p13.11	intron_variant	GMIP	ENSG00000089639	protein_coding			2.049
11	rs7252981	rs8113682	19	19743730	SNV	G	0.7654	0.676297	19p13.11	intron_variant	GMIP	ENSG00000089639	protein_coding			5.278
11	rs7252981	rs11879838	19	19742751	SNV	C	0.7654	0.676297	19p13.11	intron_variant	GMIP	ENSG00000089639	protein_coding			0.224
11	rs7252981	rs880090	19	19740729	SNV	G	0.7584	0.676205	19p13.11	3_prime_UTR_variant	GMIP	ENSG00000089639	protein_coding			6.444
11	rs7252981	rs7245983	19	19657632	SNV	C	0.325	0.601272	19p13.11	downstream_gene_variant	CILP2	ENSG00000160161		ENSR19_99QGX	enhancer	4.955
11	rs7252981	rs1054930	19	19648346	SNV	C	0.3221	0.588056	19p13.11	3_prime_UTR_variant	YJEFN3	ENSG00000250067	protein_coding			4.855
11	rs7252981	rs2304098	19	19646272	SNV	C	0.3221	0.588056	19p13.11	intron_variant	YJEFN3	ENSG00000250067	protein_coding			0.046
11	rs7252981	rs4808208	19	19650096	SNV	G	0.3221	0.588056	19p13.11	intron_variant	CILP2	ENSG00000160161	protein_coding			3.51
11	rs7252981	rs10422819	19	19643028	SNV	A	0.3221	0.588056	19p13.11	intron_variant	YJEFN3,NDUFA13	ENSG00000250067,ENSG00000186010	protein_coding	ENSR19_C3XBX	enhancer	3.532
11	rs7252981	rs892022	19	19613381	SNV	A	0.3231	0.584672	19p13.11	intron_variant	GATAD2A	ENSG00000167491				0.833
11	rs7252981	rs3752151	19	19616026	SNV	C	0.3231	0.584672	19p13.11	intron_variant	GATAD2A	ENSG00000167491				0.38
11	rs7252981	rs1054284	19	19616953	SNV	G	0.3231	0.584672	19p13.11	3_prime_UTR_variant	GATAD2A	ENSG00000167491	protein_coding			0.185
11	rs7252981	rs2082421	19	19606264	SNV	T	0.3231	0.584672	19p13.11	intron_variant	GATAD2A	ENSG00000167491	protein_coding			0.191
11	rs7252981	rs60074641	19	19621219	indel	TTTTTTTTTTTTTTTTTTTTTTTTTTT	0.3191	0.582661	19p13.11	downstream_gene_variant	GATAD2A	ENSG00000167491		ENSR19_B5TJQ	enhancer	0.718
11	rs7252981	rs2965199	19	19475088	SNV	A	0.6759	0.581434	19p13.11	intergenic_variant	MAU2	ENSG00000129933				0.233
11	rs7252981	rs2905425	19	19475717	SNV	C	0.6759	0.581434	19p13.11	regulatory_region_variant	MAU2	ENSG00000129933		ENSR19_B5SQL	enhancer	3.503
11	rs7252981	rs4808967	19	19640524	SNV	C	0.3241	0.581312	19p13.11	intron_variant	YJEFN3,NDUFA13	ENSG00000250067,ENSG00000186010	protein_coding			5.29
11	rs7252981	rs4808964	19	19603692	SNV	A	0.3241	0.581191	19p13.11	intron_variant	GATAD2A	ENSG00000167491	protein_coding			0.265
11	rs7252981	rs4808202	19	19568439	SNV	A	0.325	0.577853	19p13.11	intron_variant	GATAD2A	ENSG00000167491	protein_coding			0.096
11	rs7252981	rs10405625	19	19579046	SNV	G	0.325	0.577853	19p13.11	intron_variant	GATAD2A	ENSG00000167491	protein_coding			0.888
11	rs7252981	rs10414830	19	19562332	SNV	T	0.325	0.577853	19p13.11	intron_variant	GATAD2A	ENSG00000167491		ENSR19_99PGC	enhancer	0.536
11	rs7252981	rs6909	19	19619542	SNV	G	0.325	0.577853	19p13.11	3_prime_UTR_variant	GATAD2A	ENSG00000167491	protein_coding			3.189
11	rs7252981	rs1865034	19	19605763	SNV	T	0.325	0.577853	19p13.11	intron_variant	GATAD2A	ENSG00000167491	protein_coding			2.487
11	rs7252981	rs2288852	19	19605348	SNV	C	0.325	0.577853	19p13.11	intron_variant	GATAD2A	ENSG00000167491	protein_coding			3.28
11	rs7252981	rs6511038	19	19607564	SNV	C	0.325	0.577853	19p13.11	intron_variant	GATAD2A	ENSG00000167491	protein_coding			3.88
11	rs7252981	rs4808957	19	19567248	SNV	G	0.325	0.577853	19p13.11	intron_variant	GATAD2A	ENSG00000167491	protein_coding			3.297
11	rs7252981	rs4808965	19	19631655	SNV	G	0.325	0.577853	19p13.11	intron_variant	NDUFA13,YJEFN3	ENSG00000186010,ENSG00000250067	protein_coding			1.165
11	rs7252981	rs9917108	19	19572785	SNV	G	0.325	0.577853	19p13.11	intron_variant	GATAD2A	ENSG00000167491	protein_coding			3.45
11	rs7252981	rs7250893	19	19625547	SNV	G	0.325	0.577853	19p13.11	synonymous_variant	TSSK6	ENSG00000178093	protein_coding			8.991
11	rs7252981	rs7256149	19	19566255	SNV	C	0.325	0.577853	19p13.11	intron_variant	GATAD2A	ENSG00000167491	protein_coding			0.108
11	rs7252981	rs751856	19	19602945	SNV	G	0.325	0.577853	19p13.11	intron_variant	GATAD2A	ENSG00000167491				2.079
11	rs7252981	rs10419912	19	19597055	SNV	A	0.325	0.577853	19p13.11	intron_variant	GATAD2A	ENSG00000167491				0.428
11	rs7252981	rs10282	19	19619317	SNV	C	0.325	0.577853	19p13.11	3_prime_UTR_variant	GATAD2A	ENSG00000167491	protein_coding			5.196
11	rs7252981	rs2099334	19	19578450	SNV	G	0.325	0.577853	19p13.11	intron_variant	GATAD2A	ENSG00000167491	protein_coding			0.305
11	rs7252981	rs3794990	19	19610030	SNV	G	0.325	0.577853	19p13.11	intron_variant	GATAD2A	ENSG00000167491				0.904
11	rs7252981	rs1808653	19	19578072	SNV	C	0.325	0.577853	19p13.11	intron_variant	GATAD2A	ENSG00000167491	protein_coding			0.605
11	rs7252981	rs1047361	19	19606634	SNV	A	0.325	0.577853	19p13.11	synonymous_variant	GATAD2A	ENSG00000167491	protein_coding			5.97
11	rs7252981	rs3794993	19	19611550	SNV	A	0.325	0.577853	19p13.11	intron_variant	GATAD2A	ENSG00000167491				0.801
11	rs7252981	rs2315610	19	19597240	SNV	C	0.325	0.577853	19p13.11	intron_variant	GATAD2A	ENSG00000167491				0.364
11	rs7252981	rs747050	19	19584987	SNV	G	0.325	0.577853	19p13.11	intron_variant	GATAD2A	ENSG00000167491		ENSR19_DZ4D	enhancer	9.311
11	rs7252981	rs6626	19	19617655	SNV	C	0.325	0.577853	19p13.11	3_prime_UTR_variant	GATAD2A	ENSG00000167491	protein_coding			0.084
11	rs7252981	rs4808203	19	19568659	SNV	C	0.325	0.577853	19p13.11	intron_variant	GATAD2A	ENSG00000167491	protein_coding			1.303
11	rs7252981	rs10402627	19	19621038	SNV	C	0.325	0.577853	19p13.11	downstream_gene_variant	GATAD2A	ENSG00000167491				1.818
11	rs7252981	rs1063966	19	19616742	SNV	A	0.325	0.577853	19p13.11	3_prime_UTR_variant	GATAD2A	ENSG00000167491	protein_coding			0.85
11	rs7252981	rs892021	19	19613480	SNV	C	0.325	0.577853	19p13.11	intron_variant	GATAD2A	ENSG00000167491				2.567
11	rs7252981	rs34349730	19	19555107	indel	T	0.325	0.577729	19p13.11	intron_variant	GATAD2A	ENSG00000167491		ENSR19_C3X4L	enhancer	2.717
11	rs7252981	rs55702467	19	19618563	indel	TTTTTTTT	0.002	0.575955	19p13.11	3_prime_UTR_variant	GATAD2A	ENSG00000167491	protein_coding			2.128
11	rs7252981	rs7253807	19	19631444	SNV	T	0.326	0.574413	19p13.11	intron_variant	NDUFA13,YJEFN3	ENSG00000186010,ENSG00000250067	protein_coding			0.1
11	rs7252981	rs10402451	19	19608537	SNV	G	0.326	0.574413	19p13.11	intron_variant	GATAD2A	ENSG00000167491				0.278
11	rs7252981	rs2872878	19	19480521	SNV	C	0.674	0.574413	19p13.11	intergenic_variant	MAU2	ENSG00000129933				0.081
11	rs7252981	rs2965198	19	19473030	SNV	G	0.6779	0.572649	19p13.11	downstream_gene_variant	MAU2	ENSG00000129933				0.066
11	rs7252981	rs4808959	19	19572108	SNV	G	0.327	0.570991	19p13.11	intron_variant	GATAD2A	ENSG00000167491	protein_coding			0.257
11	rs7252981	rs4808200	19	19554803	SNV	A	0.327	0.570991	19p13.11	intron_variant	GATAD2A	ENSG00000167491				0.022
11	rs7252981	rs35418933	19	19487102	SNV	T	0.673	0.570991	19p13.11	intergenic_variant	GATAD2A	ENSG00000167491				3.31
11	rs7252981	rs4808955	19	19552413	SNV	C	0.327	0.570991	19p13.11	intron_variant	GATAD2A	ENSG00000167491				0.643
11	rs7252981	rs34277109	19	19487302	SNV	T	0.673	0.570991	19p13.11	intergenic_variant	GATAD2A	ENSG00000167491				0.627
11	rs7252981	rs10410664	19	19556651	SNV	A	0.327	0.570991	19p13.11	intron_variant	GATAD2A	ENSG00000167491				0.16
11	rs7252981	rs35524116	19	19512547	indel	AAAAAAA	0.327	0.570991	19p13.11	intron_variant	GATAD2A	ENSG00000167491	protein_coding			0.591
11	rs7252981	rs4808198	19	19533630	SNV	C	0.327	0.570991	19p13.11	intron_variant	GATAD2A	ENSG00000167491	protein_coding			2.603
11	rs7252981	rs2905431	19	19482882	SNV	A	0.673	0.570991	19p13.11	intergenic_variant	MAU2	ENSG00000129933				0.247
11	rs7252981	rs2905430	19	19482608	SNV	T	0.673	0.570991	19p13.11	intergenic_variant	MAU2	ENSG00000129933				0.581
11	rs7252981	rs1469712	19	19528821	SNV	A	0.327	0.570991	19p13.11	intron_variant	GATAD2A	ENSG00000167491		ENSR19_B5T3C	enhancer	3.262
11	rs7252981	rs10408401	19	19552624	SNV	C	0.327	0.570991	19p13.11	intron_variant	GATAD2A	ENSG00000167491				0.264
11	rs7252981	rs2965180	19	19491973	SNV	C	0.673	0.570991	19p13.11	upstream_gene_variant	GATAD2A	ENSG00000167491		ENSR19_99NNZ	enhancer	4.012
11	rs7252981	rs2905424	19	19473445	SNV	C	0.6769	0.569189	19p13.11	downstream_gene_variant	MAU2	ENSG00000129933				0.489
11	rs7252981	rs2074089	19	19449603	SNV	C	0.001	0.569176	19p13.11	intron_variant	MAU2	ENSG00000129933	protein_coding			1.515
11	rs7252981	rs2905423	19	19471805	SNV	A	0.672	0.56798	19p13.11	downstream_gene_variant	MAU2	ENSG00000129933		ENSR19_B5SQ5	enhancer	5.675
11	rs7252981	rs6511032	19	19471683	SNV	T	0.672	0.56798	19p13.11	downstream_gene_variant	MAU2	ENSG00000129933				1.874
11	rs7252981	rs15622	19	19468734	SNV	A	0.674	0.566846	19p13.11	3_prime_UTR_variant	MAU2	ENSG00000129933	protein_coding			2.526
11	rs7252981	rs12459854	19	19461437	SNV	C	0.674	0.566846	19p13.11	intron_variant	MAU2	ENSG00000129933	protein_coding			0.255
11	rs7252981	rs2074090	19	19449686	SNV	T	0.674	0.566846	19p13.11	synonymous_variant	MAU2	ENSG00000129933	protein_coding			0.593
11	rs7252981	rs2965191	19	19453521	SNV	G	0.674	0.566846	19p13.11	intron_variant	MAU2	ENSG00000129933	protein_coding			4.82
11	rs7252981	rs2301669	19	19453560	SNV	A	0.674	0.566846	19p13.11	intron_variant	MAU2	ENSG00000129933	protein_coding			3.888
11	rs7252981	rs2965197	19	19470910	SNV	T	0.674	0.566846	19p13.11	downstream_gene_variant	MAU2	ENSG00000129933				1.643
11	rs7252981	rs13964	19	19468710	SNV	G	0.674	0.566846	19p13.11	3_prime_UTR_variant	MAU2	ENSG00000129933	protein_coding			2.971
11	rs7252981	rs2074091	19	19450080	SNV	G	0.674	0.566846	19p13.11	intron_variant	MAU2	ENSG00000129933	protein_coding			3.577
11	rs7252981	rs8103197	19	19443466	SNV	T	0.674	0.566846	19p13.11	intron_variant	MAU2	ENSG00000129933	protein_coding			0.727
11	rs7252981	rs8101499	19	19476984	SNV	G	0.674	0.566583	19p13.11	intergenic_variant	MAU2	ENSG00000129933				0.635
11	rs7252981	rs2315279	19	19479936	SNV	A	0.674	0.566583	19p13.11	intergenic_variant	MAU2	ENSG00000129933				1.733
11	rs7252981	rs2965188	19	19522557	SNV	A	0.326	0.566583	19p13.11	intron_variant	GATAD2A	ENSG00000167491				0.611
11	rs7252981	rs2315281	19	19480099	SNV	A	0.674	0.566583	19p13.11	intergenic_variant	MAU2	ENSG00000129933				1.236
11	rs7252981	rs2074088	19	19478395	SNV	C	0.674	0.566583	19p13.11	intergenic_variant	MAU2	ENSG00000129933				5.499
11	rs7252981	rs2965175	19	19481606	SNV	A	0.674	0.566583	19p13.11	intergenic_variant	MAU2	ENSG00000129933				0.094
11	rs7252981	rs2315283	19	19480575	SNV	C	0.674	0.566583	19p13.11	intergenic_variant	MAU2	ENSG00000129933				0.105
11	rs7252981	rs34538000	19	19481379	SNV	T	0.674	0.566583	19p13.11	intergenic_variant	MAU2	ENSG00000129933				0.016
11	rs7252981	rs10640109	19	19443407	insertion	AAG	0.6759	0.565749	19p13.11	intron_variant	MAU2	ENSG00000129933	protein_coding			9.576
11	rs7252981	rs6511030	19	19471446	SNV	A	0.673	0.563447	19p13.11	downstream_gene_variant	MAU2	ENSG00000129933				0.226
11	rs7252981	rs2965193	19	19454828	SNV	A	0.672	0.560067	19p13.11	non_coding_transcript_exon_variant	MAU2	ENSG00000129933	protein_coding			5.453
11	rs7252981	rs2965200	19	19476365	SNV	A	0.666	0.555839	19p13.11	intergenic_variant	MAU2	ENSG00000129933				7.8
11	rs7252981	rs2905432	19	19484295	SNV	A	0.668	0.554306	19p13.11	intergenic_variant	GATAD2A	ENSG00000167491				1.847
11	rs7252981	rs56159542	19	19682971	SNV	C	0.8042	0.551848	19p13.11	intron_variant	PBX4	ENSG00000105717				0.087
11	rs7252981	rs35545554	19	19715613	SNV	G	0.8042	0.551848	19p13.11	intron_variant	PBX4	ENSG00000105717	protein_coding			1.086
11	rs7252981	rs4808973	19	19725456	SNV	G	0.8042	0.551848	19p13.11	intron_variant	PBX4	ENSG00000105717				0.156
11	rs7252981	rs7250942	19	19697713	SNV	C	0.8042	0.551848	19p13.11	intron_variant	PBX4	ENSG00000105717	protein_coding			0.318
11	rs7252981	rs8111511	19	19450993	SNV	A	0.669	0.550181	19p13.11	intron_variant	MAU2	ENSG00000129933	protein_coding			0.805
11	rs7252981	rs2905426	19	19478022	SNV	T	0.669	0.549895	19p13.11	regulatory_region_variant	MAU2	ENSG00000129933		ENSR19_B5SQX	enhancer	0.595
11	rs7252981	rs2905427	19	19478023	SNV	T	0.669	0.549895	19p13.11	regulatory_region_variant	MAU2	ENSG00000129933		ENSR19_B5SQX	enhancer	3.307
11	rs7252981	rs7250602	19	19687074	SNV	C	0.8052	0.548369	19p13.11	intron_variant	PBX4	ENSG00000105717				0.031
11	rs7252981	rs8113006	19	19669441	SNV	C	0.8052	0.548369	19p13.11	downstream_gene_variant	PBX4	ENSG00000105717				0.249
11	rs7252981	rs8104909	19	19704915	SNV	T	0.8052	0.548369	19p13.11	intron_variant	PBX4	ENSG00000105717				0.084
11	rs7252981	rs201378778	19	19461709	indel	AAAAAAAAAAAAAA	0.666	0.547995	19p13.11	intron_variant	MAU2	ENSG00000129933	protein_coding			4.892
11	rs7252981	rs8105888	19	19704909	SNV	A	0.8032	0.546255	19p13.11	intron_variant	PBX4	ENSG00000105717				0.023
11	rs7252981	rs147477831	19	19565017	indel	G	0.335	0.544581	19p13.11	intron_variant	GATAD2A	ENSG00000167491	protein_coding
11	rs7252981	rs10412176	19	19689164	SNV	C	0.8042	0.54277	19p13.11	intron_variant	PBX4	ENSG00000105717				7.78
11	rs7252981	rs8108659	19	19680738	SNV	A	0.8072	0.541436	19p13.11	intron_variant	PBX4	ENSG00000105717	protein_coding			0.836
11	rs7252981	rs34027746	19	19560158	indel	TTT	0.337	0.538093	19p13.11	intron_variant	GATAD2A	ENSG00000167491				4.784
11	rs7252981	rs2965182	19	19548246	SNV	G	0.337	0.538093	19p13.11	intron_variant	GATAD2A	ENSG00000167491	protein_coding			2.069
11	rs7252981	rs12975119	19	19550464	SNV	C	0.337	0.538093	19p13.11	intron_variant	GATAD2A	ENSG00000167491	protein_coding			1.449
11	rs7252981	rs2965189	19	19519518	SNV	T	0.337	0.538093	19p13.11	intron_variant	GATAD2A	ENSG00000167491				13.83
11	rs7252981	rs2916076	19	19545990	SNV	C	0.337	0.538093	19p13.11	intron_variant	GATAD2A	ENSG00000167491	protein_coding			2.044
11	rs7252981	rs1858999	19	19497669	SNV	G	0.663	0.538093	19p13.11	intron_variant	GATAD2A	ENSG00000167491				1.522
11	rs7252981	rs2916069	19	19520358	SNV	G	0.337	0.538093	19p13.11	intron_variant	GATAD2A	ENSG00000167491		ENSR19_B5T24	enhancer	0.897
11	rs7252981	rs2916074	19	19530270	SNV	A	0.337	0.538093	19p13.11	intron_variant	GATAD2A	ENSG00000167491				1.244
11	rs7252981	rs2905435	19	19495954	SNV	A	0.663	0.538093	19p13.11	upstream_gene_variant	GATAD2A	ENSG00000167491				4.962
11	rs7252981	rs1469713	19	19528806	SNV	G	0.337	0.538093	19p13.11	intron_variant	GATAD2A	ENSG00000167491		ENSR19_B5T3C	enhancer	0.041
11	rs7252981	rs2965183	19	19545696	SNV	A	0.337	0.538093	19p13.11	intron_variant	GATAD2A	ENSG00000167491	protein_coding			1.497
11	rs7252981	rs2916073	19	19528324	SNV	G	0.337	0.538093	19p13.11	intron_variant	GATAD2A	ENSG00000167491				4.427
11	rs7252981	rs1000237	19	19518316	SNV	A	0.337	0.538093	19p13.11	intron_variant	GATAD2A	ENSG00000167491	protein_coding	ENSR19_DXZW	enhancer	5.202
11	rs7252981	rs2916068	19	19516433	SNV	G	0.337	0.538093	19p13.11	intron_variant	GATAD2A	ENSG00000167491	protein_coding	ENSR19_99NXZ	promoter	7.054
11	rs7252981	rs544123450	19	19526768	insertion	C		0.537791	19p13.11	intron_variant	GATAD2A	ENSG00000167491				1.24
11	rs7252981	rs8103992	19	19665643	SNV	C	0.8032	0.537227	19p13.11	intergenic_variant	PBX4	ENSG00000105717				0.189
11	rs7252981	rs2905421	19	19457908	SNV	C	0.6809	0.536051	19p13.11	non_coding_transcript_exon_variant	MAU2	ENSG00000129933	protein_coding			0.187
11	rs7252981	rs769267	19	19446936	SNV	A	0.6829	0.535049	19p13.11	synonymous_variant	MAU2	ENSG00000129933	protein_coding			6.672
11	rs7252981	rs140702307	19	19517063	indel	CGGGG		0.52849	19p13.11	intron_variant	GATAD2A	ENSG00000167491	protein_coding	ENSR19_DXZW	enhancer
11	rs7252981	rs2285627	19	19467937	SNV	C	0.6849	0.526546	19p13.11	3_prime_UTR_variant	MAU2	ENSG00000129933	protein_coding			2.51
11	rs7252981	rs4808961	19	19577215	SNV	G	0.3449	0.520839	19p13.11	intron_variant	GATAD2A	ENSG00000167491	protein_coding			0.656
11	rs7252981	rs11396192	19	19687041	indel	TTTTTTTTTTT	0.7922	0.505414	19p13.11	intron_variant	PBX4	ENSG00000105717				0.809
12	rs34755166	rs34755166	19	19665581	SNV	A	0.1113	1	19p13.11	regulatory_region_variant	PBX4	ENSG00000105717		ENSR19_B5TR3	enhancer	0.552
12	rs34755166	rs17216693	19	19666574	SNV	C	0.1143	0.970645	19p13.11	intergenic_variant	PBX4	ENSG00000105717				5.091
12	rs34755166	rs2240117	19	19418916	SNV	T	0.1113	0.752739	19p13.11	intron_variant	SUGP1	ENSG00000105705	protein_coding			0.581
12	rs34755166	rs12981405	19	19651577	SNV	T	0.1471	0.679485	19p13.11	non_coding_transcript_exon_variant	CILP2	ENSG00000160161	protein_coding			9.235
12	rs34755166	rs10402308	19	19657500	SNV	A	0.1571	0.672386	19p13.11	downstream_gene_variant	CILP2	ENSG00000160161				0.502
12	rs34755166	rs6511036	19	19582651	SNV	G	0.1511	0.628308	19p13.11	intron_variant	GATAD2A	ENSG00000167491	protein_coding			1.295
12	rs34755166	rs7252888	19	19628037	SNV	A	0.1511	0.628308	19p13.11	intron_variant	NDUFA13,YJEFN3	ENSG00000186010,ENSG00000250067	protein_coding			4.809
12	rs34755166	rs2163804	19	19575965	SNV	A	0.1511	0.628308	19p13.11	intron_variant	GATAD2A	ENSG00000167491	protein_coding	ENSR19_DZ3Z	enhancer	7.457
12	rs34755166	rs7250658	19	19571100	SNV	G	0.1511	0.628308	19p13.11	intron_variant	GATAD2A	ENSG00000167491	protein_coding			1.079
12	rs34755166	rs2163805	19	19575945	SNV	A	0.1511	0.628308	19p13.11	intron_variant	GATAD2A	ENSG00000167491	protein_coding	ENSR19_DZ3Z	enhancer	3.482
12	rs34755166	rs4808960	19	19574277	SNV	C	0.1511	0.628308	19p13.11	intron_variant	GATAD2A	ENSG00000167491	protein_coding	ENSR19_DZ3Z	enhancer	3.046
12	rs34755166	rs2099333	19	19605963	SNV	T	0.1511	0.628308	19p13.11	intron_variant	GATAD2A	ENSG00000167491	protein_coding			2.5
12	rs34755166	rs17216588	19	19664077	SNV	T	0.0726	0.62454	19p13.11	intergenic_variant	CILP2	ENSG00000160161				8.418
12	rs34755166	rs17216525	19	19662220	SNV	T	0.0726	0.62454	19p13.11	downstream_gene_variant	CILP2	ENSG00000160161				3.415
12	rs34755166	rs16996148	19	19658472	SNV	T	0.0746	0.623116	19p13.11	downstream_gene_variant	CILP2	ENSG00000160161				4.695
12	rs34755166	rs143988316	19	19667254	SNV	T	0.0746	0.623116	19p13.11	intergenic_variant	PBX4	ENSG00000105717				4.945
12	rs34755166	rs4808199	19	19545099	SNV	A	0.1531	0.618357	19p13.11	intron_variant	GATAD2A	ENSG00000167491	protein_coding			4.179
12	rs34755166	rs10404728	19	19595014	SNV	T	0.1531	0.618357	19p13.11	intron_variant	GATAD2A	ENSG00000167491				2.585
12	rs34755166	rs60321073	19	19499598	SNV	G	0.1531	0.618357	19p13.11	intron_variant	GATAD2A	ENSG00000167491		ENSR19_C3WXK	enhancer	3.407
12	rs34755166	rs754255	19	19578890	SNV	C	0.1531	0.618357	19p13.11	intron_variant	GATAD2A	ENSG00000167491	protein_coding			3.228
12	rs34755166	rs12977524	19	19568244	SNV	G	0.1531	0.618357	19p13.11	intron_variant	GATAD2A	ENSG00000167491	protein_coding			8.396
12	rs34755166	rs10401193	19	19591066	SNV	G	0.1531	0.618357	19p13.11	intron_variant	GATAD2A	ENSG00000167491				4.981
12	rs34755166	rs11404084	19	19579243	indel	A	0.1531	0.618357	19p13.11	intron_variant	GATAD2A	ENSG00000167491	protein_coding
12	rs34755166	rs3794991	19	19610596	SNV	T	0.0775	0.611916	19p13.11	intron_variant	GATAD2A	ENSG00000167491				2.297
12	rs34755166	rs4808196	19	19476520	SNV	A	0.1521	0.608682	19p13.11	intergenic_variant	MAU2	ENSG00000129933				0.584
12	rs34755166	rs1465695	19	19588546	SNV	C	0.1521	0.608682	19p13.11	intron_variant	GATAD2A	ENSG00000167491				2.371
12	rs34755166	rs60003758	19	19557353	SNV	G	0.1551	0.608659	19p13.11	intron_variant	GATAD2A	ENSG00000167491				5.032
12	rs34755166	rs12972397	19	19562349	SNV	A	0.1551	0.608659	19p13.11	intron_variant	GATAD2A	ENSG00000167491		ENSR19_99PGC	enhancer	7.516
12	rs34755166	rs17288409	19	19504167	SNV	C	0.1551	0.608659	19p13.11	intron_variant	GATAD2A	ENSG00000167491				14.12
12	rs34755166	rs751858	19	19602821	SNV	C	0.1551	0.608659	19p13.11	intron_variant	GATAD2A	ENSG00000167491				1.413
12	rs34755166	rs73002956	19	19578743	SNV	G	0.0765	0.602625	19p13.11	intron_variant	GATAD2A	ENSG00000167491	protein_coding			3.012
12	rs34755166	rs73004933	19	19675696	SNV	T	0.0736	0.594232	19p13.11	3_prime_UTR_variant	PBX4	ENSG00000105717	protein_coding			0.799
12	rs34755166	rs141756246	19	19685472	indel	T	0.0736	0.594232	19p13.11	intron_variant	PBX4	ENSG00000105717
12	rs34755166	rs73004926	19	19671266	SNV	T	0.0736	0.594232	19p13.11	downstream_gene_variant	PBX4	ENSG00000105717				2.688
12	rs34755166	rs150824230	19	19670610	SNV	A	0.0736	0.594232	19p13.11	downstream_gene_variant	PBX4	ENSG00000105717				0.712
12	rs34755166	rs7258508	19	19475469	SNV	C	0.1501	0.589462	19p13.11	regulatory_region_variant	MAU2	ENSG00000129933		ENSR19_B5SQL	enhancer	0.053
12	rs34755166	rs56255430	19	19477877	SNV	C	0.0746	0.584105	19p13.11	regulatory_region_variant	MAU2	ENSG00000129933		ENSR19_B5SQX	enhancer	0.26
12	rs34755166	rs12608729	19	19700552	SNV	T	0.0775	0.573949	19p13.11	intron_variant	PBX4	ENSG00000105717	protein_coding			0.941
12	rs34755166	rs12610185	19	19721722	SNV	A	0.0775	0.573949	19p13.11	intron_variant	PBX4	ENSG00000105717	protein_coding	ENSR19_99R6G	enhancer	1.314
12	rs34755166	rs58847337	19	19726022	SNV	A	0.0775	0.573949	19p13.11	intron_variant	PBX4	ENSG00000105717		ENSR19_99R7P	enhancer	2.555
12	rs34755166	rs73004962	19	19713069	SNV	T	0.0775	0.573949	19p13.11	intron_variant	PBX4	ENSG00000105717	protein_coding	ENSR19_99R3X	enhancer	3.043
12	rs34755166	rs73004966	19	19716558	SNV	T	0.0775	0.573949	19p13.11	intron_variant	PBX4	ENSG00000105717	protein_coding			0.999
12	rs34755166	rs73004975	19	19727152	SNV	G	0.0775	0.573949	19p13.11	intron_variant	PBX4	ENSG00000105717				0.473
12	rs34755166	rs16996185	19	19720788	SNV	G	0.0775	0.573949	19p13.11	intron_variant	PBX4	ENSG00000105717	protein_coding			4.792
12	rs34755166	rs10500212	19	19723215	SNV	T	0.0775	0.573949	19p13.11	intron_variant	PBX4	ENSG00000105717	protein_coding			11.51
12	rs34755166	rs57504626	19	19720399	SNV	T	0.0775	0.573949	19p13.11	intron_variant	PBX4	ENSG00000105717	protein_coding			1.661
12	rs34755166	rs12610191	19	19721976	SNV	T	0.0775	0.573949	19p13.11	intron_variant	PBX4	ENSG00000105717	protein_coding			0.492
12	rs34755166	rs12973258	19	19488718	SNV	C	0.163	0.572265	19p13.11	regulatory_region_variant	GATAD2A	ENSG00000167491		ENSR19_B5SSJ	enhancer	7.339
12	rs34755166	rs4808950	19	19518889	SNV	G	0.163	0.572265	19p13.11	intron_variant	GATAD2A	ENSG00000167491				1.752
12	rs34755166	rs12983940	19	19516431	SNV	A	0.163	0.572265	19p13.11	intron_variant	GATAD2A	ENSG00000167491	protein_coding	ENSR19_99NXZ	promoter	5.692
12	rs34755166	rs739846	19	19419071	SNV	A	0.0706	0.566626	19p13.11	intron_variant	SUGP1	ENSG00000105705	protein_coding			0.253
12	rs34755166	rs73004951	19	19695228	SNV	T	0.0765	0.564697	19p13.11	intron_variant	PBX4	ENSG00000105717	protein_coding			0.202
12	rs34755166	rs73004959	19	19711139	SNV	T	0.0765	0.564697	19p13.11	intron_variant	PBX4	ENSG00000105717				1.286
12	rs34755166	rs34647936	19	19548239	SNV	G	0.165	0.563702	19p13.11	intron_variant	GATAD2A	ENSG00000167491	protein_coding			3.428
12	rs34755166	rs11669516	19	19532682	SNV	A	0.165	0.563702	19p13.11	intron_variant	GATAD2A	ENSG00000167491				0.372
12	rs34755166	rs28478453	19	19531175	SNV	G	0.165	0.563702	19p13.11	intron_variant	GATAD2A	ENSG00000167491				0.19
12	rs34755166	rs2285628	19	19467996	SNV	A	0.1521	0.551706	19p13.11	3_prime_UTR_variant	MAU2	ENSG00000129933	protein_coding			2.629
12	rs34755166	rs11085259	19	19445856	SNV	T	0.1521	0.551706	19p13.11	intron_variant	MAU2	ENSG00000129933	protein_coding			4.402
12	rs34755166	rs757000	19	19448301	SNV	G	0.1521	0.551706	19p13.11	intron_variant	MAU2	ENSG00000129933	protein_coding			0.164
12	rs34755166	rs2301668	19	19452249	SNV	A	0.1521	0.551706	19p13.11	intron_variant	MAU2	ENSG00000129933	protein_coding			2.198
12	rs34755166	rs9304960	19	19465529	SNV	A	0.1521	0.551706	19p13.11	intron_variant	MAU2	ENSG00000129933	protein_coding			0.107
12	rs34755166	rs12983137	19	19419810	SNV	A	0.1521	0.551706	19p13.11	intron_variant	SUGP1	ENSG00000105705				5.509
12	rs34755166	rs11085261	19	19462606	SNV	A	0.1521	0.551706	19p13.11	intron_variant	MAU2	ENSG00000129933	protein_coding			0.685
12	rs34755166	rs4808194	19	19435680	SNV	G	0.1521	0.551706	19p13.11	intron_variant	MAU2	ENSG00000129933	protein_coding			1.757
12	rs34755166	rs2301671	19	19466269	SNV	T	0.1521	0.551706	19p13.11	intron_variant	MAU2	ENSG00000129933	protein_coding			0.15
12	rs34755166	rs1859287	19	19422187	SNV	C	0.1521	0.551706	19p13.11	intron_variant	SUGP1	ENSG00000105705				0.647
12	rs34755166	rs10402661	19	19432959	SNV	G	0.1521	0.551706	19p13.11	intron_variant	MAU2	ENSG00000129933	protein_coding			3.332
12	rs34755166	rs7259434	19	19428805	SNV	T	0.1521	0.551706	19p13.11	intron_variant	SUGP1	ENSG00000105705	protein_coding			2.226
12	rs34755166	rs12976025	19	19429220	SNV	T	0.1521	0.551706	19p13.11	intron_variant	SUGP1	ENSG00000105705	protein_coding			0.121
12	rs34755166	rs58833986	19	19434048	indel	CACCA		0.551706	19p13.11	intron_variant	MAU2	ENSG00000129933	protein_coding
12	rs34755166	rs10403731	19	19469296	SNV	A	0.1521	0.551706	19p13.11	3_prime_UTR_variant	MAU2	ENSG00000129933	protein_coding			2.167
12	rs34755166	rs757001	19	19448808	SNV	A	0.1521	0.551706	19p13.11	intron_variant	MAU2	ENSG00000129933	protein_coding			1.831
12	rs34755166	rs7250368	19	19452763	SNV	T	0.001	0.551579	19p13.11	intron_variant	MAU2	ENSG00000129933	protein_coding			0.223
12	rs34755166	rs10421505	19	19459554	SNV	T	0.1531	0.547159	19p13.11	non_coding_transcript_exon_variant	MAU2	ENSG00000129933	protein_coding			10.1
12	rs34755166	rs8108647	19	19427623	SNV	G	0.1531	0.547159	19p13.11	intron_variant	SUGP1	ENSG00000105705	protein_coding			0.14
12	rs34755166	rs10419672	19	19471241	SNV	C	0.1531	0.547159	19p13.11	downstream_gene_variant	MAU2	ENSG00000129933				9.471
12	rs34755166	rs12982276	19	19459800	SNV	C	0.1531	0.547159	19p13.11	non_coding_transcript_exon_variant	MAU2	ENSG00000129933	protein_coding			0.058
12	rs34755166	rs36010983	19	19564490	indel	TTTTTTTTTTTTTTT	0.1511	0.542138	19p13.11	intron_variant	GATAD2A	ENSG00000167491	protein_coding			0.174
12	rs34755166	rs35857527	19	19461417	indel	AAAAAAAAAAAA	0.1511	0.542138	19p13.11	intron_variant	MAU2	ENSG00000129933	protein_coding			2.467
12	rs34755166	rs12459676	19	19425141	SNV	T	0.1461	0.537449	19p13.11	intron_variant	SUGP1	ENSG00000105705				0.292
12	rs34755166	rs968525	19	19459215	SNV	T	0.1501	0.533014	19p13.11	non_coding_transcript_exon_variant	MAU2	ENSG00000129933	protein_coding			4.123
12	rs34755166	rs11367631	19	19510832	indel	TTTTTTTTTTT	0.174	0.527511	19p13.11	intron_variant	GATAD2A	ENSG00000167491	protein_coding	ENSR19_B5SXQ	enhancer	0.246
12	rs34755166	rs150268548	19	19494483	SNV	A	0.0636	0.502913	19p13.11	upstream_gene_variant	GATAD2A	ENSG00000167491				0.834
12	rs34755166	rs140868651	19	19432291	indel	GG	0.0636	0.502913	19p13.11	intron_variant	MAU2	ENSG00000129933	protein_coding			6.02
12	rs34755166	rs73001065	19	19460541	SNV	C	0.0636	0.502913	19p13.11	intron_variant	MAU2	ENSG00000129933	protein_coding			1.424
13	rs56159542	rs56159542	19	19682971	SNV	C	0.8042	1	19p13.11	intron_variant	PBX4	ENSG00000105717				0.087
13	rs56159542	rs7250602	19	19687074	SNV	C	0.8052	0.993696	19p13.11	intron_variant	PBX4	ENSG00000105717				0.031
13	rs56159542	rs8113006	19	19669441	SNV	C	0.8052	0.993696	19p13.11	downstream_gene_variant	PBX4	ENSG00000105717				0.249
13	rs56159542	rs8104909	19	19704915	SNV	T	0.8052	0.993696	19p13.11	intron_variant	PBX4	ENSG00000105717				0.084
13	rs56159542	rs4808973	19	19725456	SNV	G	0.8042	0.987403	19p13.11	intron_variant	PBX4	ENSG00000105717				0.156
13	rs56159542	rs35545554	19	19715613	SNV	G	0.8042	0.987403	19p13.11	intron_variant	PBX4	ENSG00000105717	protein_coding			1.086
13	rs56159542	rs7250942	19	19697713	SNV	C	0.8042	0.987403	19p13.11	intron_variant	PBX4	ENSG00000105717	protein_coding			0.318
13	rs56159542	rs10412176	19	19689164	SNV	C	0.8042	0.987403	19p13.11	intron_variant	PBX4	ENSG00000105717				7.78
13	rs56159542	rs8103992	19	19665643	SNV	C	0.8032	0.981174	19p13.11	intergenic_variant	PBX4	ENSG00000105717				0.189
13	rs56159542	rs8105888	19	19704909	SNV	A	0.8032	0.981174	19p13.11	intron_variant	PBX4	ENSG00000105717				0.023
13	rs56159542	rs8108659	19	19680738	SNV	A	0.8072	0.981133	19p13.11	intron_variant	PBX4	ENSG00000105717	protein_coding			0.836
13	rs56159542	rs11396192	19	19687041	indel	TTTTTTTTTTT	0.7922	0.90462	19p13.11	intron_variant	PBX4	ENSG00000105717				0.809
13	rs56159542	rs7252228	19	19722864	SNV	G	0.7664	0.798921	19p13.11	intron_variant	PBX4	ENSG00000105717	protein_coding			1.387
13	rs56159542	rs739461	19	19715794	SNV	C	0.7664	0.798921	19p13.11	intron_variant	PBX4	ENSG00000105717	protein_coding			1.032
13	rs56159542	rs10403759	19	19725088	SNV	C	0.7664	0.798921	19p13.11	intron_variant	PBX4	ENSG00000105717				0.613
13	rs56159542	rs1968047	19	19721061	SNV	A	0.7664	0.798921	19p13.11	intron_variant	PBX4	ENSG00000105717	protein_coding			0.334
13	rs56159542	rs34725331	19	19717733	SNV	G	0.7664	0.798921	19p13.11	intron_variant	AC002306.1,PBX4	ENSG00000259242,ENSG00000105717				2.645
13	rs56159542	rs8101679	19	19733877	SNV	C	0.7644	0.790124	19p13.11	upstream_gene_variant	LPAR2	ENSG00000064547				0.071
13	rs56159542	rs11879838	19	19742751	SNV	C	0.7654	0.78356	19p13.11	intron_variant	GMIP	ENSG00000089639	protein_coding			0.224
13	rs56159542	rs8113682	19	19743730	SNV	G	0.7654	0.78356	19p13.11	intron_variant	GMIP	ENSG00000089639	protein_coding			5.278
13	rs56159542	rs11878202	19	19744079	SNV	C	0.7654	0.78356	19p13.11	intron_variant	GMIP	ENSG00000089639	protein_coding			2.049
13	rs56159542	rs880090	19	19740729	SNV	G	0.7584	0.75389	19p13.11	3_prime_UTR_variant	GMIP	ENSG00000089639	protein_coding			6.444
13	rs56159542	rs1036215	19	19657198	SNV	T	0.164	0.707629	19p13.11	3_prime_UTR_variant	CILP2	ENSG00000160161	protein_coding			1.132
13	rs56159542	rs61744761	19	19656615	SNV	T	0.166	0.695445	19p13.11	synonymous_variant	CILP2	ENSG00000160161	protein_coding			5.128
13	rs56159542	rs11669558	19	19655670	SNV	T	0.166	0.695445	19p13.11	synonymous_variant	CILP2	ENSG00000160161	protein_coding			1.903
13	rs56159542	rs34067609	19	19653524	SNV	A	0.169	0.689415	19p13.11	intron_variant	CILP2	ENSG00000160161	protein_coding			1.314
13	rs56159542	rs45556231	19	19654189	SNV	A	0.166	0.683651	19p13.11	synonymous_variant	CILP2	ENSG00000160161	protein_coding			0.056
13	rs56159542	rs76790018	19	19652157	SNV	A	0.168	0.68359	19p13.11	intron_variant	CILP2	ENSG00000160161	protein_coding			4.684
13	rs56159542	rs4808970	19	19651140	SNV	G	0.168	0.68359	19p13.11	synonymous_variant	CILP2	ENSG00000160161	protein_coding			12.66
13	rs56159542	rs77616520	19	19652776	SNV	A	0.168	0.68359	19p13.11	intron_variant	CILP2	ENSG00000160161	protein_coding			18.48
13	rs56159542	rs4808969	19	19647460	SNV	T	0.167	0.677779	19p13.11	intron_variant	YJEFN3	ENSG00000250067	protein_coding			3.226
13	rs56159542	rs11669730	19	19648713	SNV	A	0.167	0.677779	19p13.11	upstream_gene_variant	YJEFN3	ENSG00000250067				4.801
13	rs56159542	rs11670761	19	19649327	SNV	C	0.167	0.677779	19p13.11	intron_variant	CILP2	ENSG00000160161	protein_coding	ENSR19_B5TNR	enhancer	4.493
13	rs56159542	rs4808206	19	19645645	SNV	A	0.167	0.677779	19p13.11	non_coding_transcript_exon_variant	YJEFN3	ENSG00000250067	protein_coding			0.257
13	rs56159542	rs11670775	19	19649636	SNV	G	0.169	0.677745	19p13.11	intron_variant	CILP2	ENSG00000160161	protein_coding	ENSR19_B5TNR	enhancer	5.993
13	rs56159542	rs77427798	19	19652982	SNV	C	0.169	0.677745	19p13.11	intron_variant	CILP2	ENSG00000160161	protein_coding			4.91
13	rs56159542	rs2905422	19	19460703	SNV	G	0.83	0.672077	19p13.11	intron_variant	MAU2	ENSG00000129933	protein_coding			3.518
13	rs56159542	rs4808205	19	19645493	SNV	G	0.166	0.671984	19p13.11	non_coding_transcript_exon_variant	YJEFN3	ENSG00000250067	protein_coding			0.047
13	rs56159542	rs35494426	19	19520534	indel	AG	0.168	0.671931	19p13.11	intron_variant	GATAD2A	ENSG00000167491		ENSR19_B5T24	enhancer	3.328
13	rs56159542	rs3031859	19	19480824	indel	TTTTTTTTTTTTTT	0.832	0.671931	19p13.11	intergenic_variant	MAU2	ENSG00000129933				0.716
13	rs56159542	rs111492959	19	19540105	indel	G	0.168	0.671931	19p13.11	intron_variant	GATAD2A	ENSG00000167491				0.907
13	rs56159542	rs142175758	19	19636572	indel	GGGGG	0.168	0.671931	19p13.11	intron_variant	NDUFA13,YJEFN3	ENSG00000186010,ENSG00000250067	protein_coding			1.158
13	rs56159542	rs113980591	19	19565357	SNV	A	0.168	0.671931	19p13.11	intron_variant	GATAD2A	ENSG00000167491	protein_coding			4.428
13	rs56159542	rs11085260	19	19461492	SNV	G	0.827	0.666567	19p13.11	intron_variant	MAU2	ENSG00000129933	protein_coding			0.119
13	rs56159542	rs2965190	19	19451591	SNV	G	0.827	0.666567	19p13.11	intron_variant	MAU2	ENSG00000129933	protein_coding			5.945
13	rs56159542	rs2965195	19	19463032	SNV	G	0.827	0.666567	19p13.11	intron_variant	MAU2	ENSG00000129933	protein_coding			0.983
13	rs56159542	rs6511031	19	19471506	SNV	C	0.827	0.666567	19p13.11	downstream_gene_variant	MAU2	ENSG00000129933				0.009
13	rs56159542	rs4239639	19	19435876	SNV	A	0.827	0.666567	19p13.11	intron_variant	MAU2	ENSG00000129933	protein_coding			1.681
13	rs56159542	rs12972691	19	19437500	SNV	T	0.827	0.666567	19p13.11	intron_variant	MAU2	ENSG00000129933				1.047
13	rs56159542	rs2860494	19	19470426	SNV	C	0.827	0.666567	19p13.11	downstream_gene_variant	MAU2	ENSG00000129933				1.266
13	rs56159542	rs756999	19	19448200	SNV	G	0.827	0.666567	19p13.11	intron_variant	MAU2	ENSG00000129933	protein_coding			0.093
13	rs56159542	rs2965194	19	19460702	SNV	T	0.827	0.666567	19p13.11	intron_variant	MAU2	ENSG00000129933	protein_coding			0.979
13	rs56159542	rs1989867	19	19447470	SNV	G	0.827	0.666567	19p13.11	intron_variant	MAU2	ENSG00000129933	protein_coding			0.119
13	rs56159542	rs756997	19	19467085	SNV	C	0.827	0.666567	19p13.11	3_prime_UTR_variant	MAU2	ENSG00000129933	protein_coding			0.509
13	rs56159542	rs2011503	19	19443986	SNV	C	0.827	0.666567	19p13.11	intron_variant	MAU2	ENSG00000129933	protein_coding			0.127
13	rs56159542	rs75525243	19	19638218	SNV	A	0.171	0.666254	19p13.11	non_coding_transcript_exon_variant	NDUFA13,YJEFN3	ENSG00000186010,ENSG00000250067	protein_coding			9.379
13	rs56159542	rs45631651	19	19638743	SNV	G	0.171	0.666254	19p13.11	3_prime_UTR_variant	NDUFA13,YJEFN3	ENSG00000186010,ENSG00000250067	protein_coding			6.736
13	rs56159542	rs75453386	19	19637781	SNV	T	0.171	0.666254	19p13.11	intron_variant	NDUFA13,YJEFN3	ENSG00000186010,ENSG00000250067	protein_coding			3.088
13	rs56159542	rs138179252	19	19522478	indel	CTC	0.169	0.666206	19p13.11	intron_variant	GATAD2A	ENSG00000167491				12.18
13	rs56159542	rs8100927	19	19643636	SNV	G	0.169	0.666149	19p13.11	intron_variant	YJEFN3,NDUFA13	ENSG00000250067,ENSG00000186010	protein_coding	ENSR19_C3XBX	enhancer	2.802
13	rs56159542	rs4808968	19	19644402	SNV	T	0.169	0.666149	19p13.11	non_coding_transcript_exon_variant	YJEFN3	ENSG00000250067	protein_coding			2.502
13	rs56159542	rs8101219	19	19643715	SNV	A	0.169	0.666149	19p13.11	intron_variant	YJEFN3,NDUFA13	ENSG00000250067,ENSG00000186010	protein_coding	ENSR19_C3XBX	enhancer	0.967
13	rs56159542	rs113527843	19	19643343	SNV	T	0.169	0.666149	19p13.11	intron_variant	YJEFN3,NDUFA13	ENSG00000250067,ENSG00000186010	protein_coding	ENSR19_C3XBX	enhancer	0.529
13	rs56159542	rs2060276	19	19522491	SNV	G	0.167	0.666131	19p13.11	intron_variant	GATAD2A	ENSG00000167491				7.746
13	rs56159542	rs1557723	19	19443033	SNV	G	0.828	0.660732	19p13.11	intron_variant	MAU2	ENSG00000129933	protein_coding			0.076
13	rs56159542	rs199883614	19	19477226	deletion	-	0.828	0.660607	19p13.11	intergenic_variant	MAU2	ENSG00000129933				0.233
13	rs56159542	rs8105642	19	19558468	SNV	A	0.17	0.660434	19p13.11	intron_variant	GATAD2A	ENSG00000167491		ENSR19_B5T7L	enhancer	0.292
13	rs56159542	rs7256028	19	19628240	SNV	T	0.17	0.660434	19p13.11	intron_variant	NDUFA13,YJEFN3	ENSG00000186010,ENSG00000250067	protein_coding			7.805
13	rs56159542	rs11670687	19	19621752	SNV	G	0.17	0.660434	19p13.11	upstream_gene_variant	TSSK6	ENSG00000178093		ENSR19_B5TJQ	enhancer	1.621
13	rs56159542	rs76095338	19	19633908	SNV	A	0.17	0.660434	19p13.11	intron_variant	NDUFA13,YJEFN3,CTC-260F20.3	ENSG00000186010,ENSG00000250067,ENSG00000258674				0.111
13	rs56159542	rs11364903	19	19482866	indel	TTTTTTTTT	0.83	0.660434	19p13.11	intergenic_variant	MAU2	ENSG00000129933				0.645
13	rs56159542	rs2965178	19	19482911	SNV	G	0.83	0.660434	19p13.11	intergenic_variant	MAU2	ENSG00000129933				0.933
13	rs56159542	rs74950305	19	19639448	SNV	T	0.17	0.660434	19p13.11	3_prime_UTR_variant	NDUFA13,YJEFN3	ENSG00000186010,ENSG00000250067	protein_coding	ENSR19_99Q9N	promoter	4.375
13	rs56159542	rs2905429	19	19482558	SNV	G	0.83	0.660434	19p13.11	intergenic_variant	MAU2	ENSG00000129933				1.973
13	rs56159542	rs2965179	19	19512755	SNV	A	0.17	0.660434	19p13.11	intron_variant	GATAD2A	ENSG00000167491	protein_coding			7.441
13	rs56159542	rs34667451	19	19617017	SNV	T	0.17	0.660434	19p13.11	3_prime_UTR_variant	GATAD2A	ENSG00000167491	protein_coding			2.907
13	rs56159542	rs113249403	19	19606482	indel	AAA	0.17	0.660434	19p13.11	intron_variant	GATAD2A	ENSG00000167491	protein_coding			1.231
13	rs56159542	rs2905433	19	19490203	SNV	C	0.83	0.660434	19p13.11	intergenic_variant	GATAD2A	ENSG00000167491				0.26
13	rs56159542	rs75582668	19	19569023	SNV	T	0.17	0.660434	19p13.11	intron_variant	GATAD2A	ENSG00000167491	protein_coding	ENSR19_99PJ9	promoter	1.809
13	rs56159542	rs17684164	19	19626769	SNV	T	0.17	0.660434	19p13.11	5_prime_UTR_variant	TSSK6,NDUFA13	ENSG00000178093,ENSG00000186010	protein_coding	ENSR19_B5TKG	promoter	7.58
13	rs56159542	rs80200208	19	19554725	SNV	T	0.17	0.660434	19p13.11	intron_variant	GATAD2A	ENSG00000167491				3.697
13	rs56159542	rs16996127	19	19627310	SNV	G	0.17	0.660434	19p13.11	intron_variant	NDUFA13,YJEFN3	ENSG00000186010,ENSG00000250067	protein_coding			4.886
13	rs56159542	rs56291054	19	19509104	SNV	G	0.17	0.660434	19p13.11	intron_variant	GATAD2A	ENSG00000167491	protein_coding			1.795
13	rs56159542	rs79370636	19	19614289	SNV	A	0.17	0.660434	19p13.11	intron_variant	GATAD2A	ENSG00000167491				5.081
13	rs56159542	rs111406321	19	19637437	SNV	A	0.17	0.660434	19p13.11	non_coding_transcript_exon_variant	NDUFA13,YJEFN3	ENSG00000186010,ENSG00000250067	protein_coding			10.41
13	rs56159542	rs754256	19	19578591	SNV	A	0.17	0.660434	19p13.11	intron_variant	GATAD2A	ENSG00000167491	protein_coding			7.999
13	rs56159542	rs2965181	19	19512317	SNV	T	0.17	0.660434	19p13.11	intron_variant	GATAD2A	ENSG00000167491	protein_coding			0.436
13	rs56159542	rs2916075	19	19530590	SNV	C	0.17	0.660434	19p13.11	intron_variant	GATAD2A	ENSG00000167491				0.577
13	rs56159542	rs55927782	19	19642032	SNV	C	0.17	0.660434	19p13.11	intron_variant	YJEFN3,NDUFA13	ENSG00000250067,ENSG00000186010	protein_coding			1.993
13	rs56159542	rs1560687	19	19562902	SNV	A	0.17	0.660434	19p13.11	intron_variant	GATAD2A	ENSG00000167491				1.461
13	rs56159542	rs2315282	19	19480538	SNV	G	0.83	0.660434	19p13.11	intergenic_variant	MAU2	ENSG00000129933				0.009
13	rs56159542	rs56280531	19	19585788	SNV	C	0.17	0.660434	19p13.11	intron_variant	GATAD2A	ENSG00000167491		ENSR19_DZ4D	enhancer	7.444
13	rs56159542	rs147292290	19	19564673	SNV	G	0.17	0.660434	19p13.11	intron_variant	GATAD2A	ENSG00000167491	protein_coding			7.929
13	rs56159542	rs8110250	19	19559989	SNV	A	0.17	0.660434	19p13.11	intron_variant	GATAD2A	ENSG00000167491				0.204
13	rs56159542	rs4808962	19	19579557	SNV	G	0.17	0.660434	19p13.11	intron_variant	GATAD2A	ENSG00000167491	protein_coding			4.796
13	rs56159542	rs2905434	19	19491053	SNV	G	0.83	0.660434	19p13.11	intergenic_variant	GATAD2A	ENSG00000167491				1.076
13	rs56159542	rs2965202	19	19478454	SNV	G	0.83	0.660434	19p13.11	intergenic_variant	MAU2	ENSG00000129933				0.051
13	rs56159542	rs80007081	19	19626734	SNV	G	0.17	0.660434	19p13.11	5_prime_UTR_variant	TSSK6,NDUFA13	ENSG00000178093,ENSG00000186010	protein_coding	ENSR19_B5TKG	promoter	4.83
13	rs56159542	rs77254326	19	19626781	SNV	G	0.17	0.660434	19p13.11	5_prime_UTR_variant	TSSK6,NDUFA13	ENSG00000178093,ENSG00000186010	protein_coding	ENSR19_B5TKG	promoter	3.518
13	rs56159542	rs56218506	19	19515483	indel	CT	0.17	0.660434	19p13.11	intron_variant	GATAD2A	ENSG00000167491	protein_coding			1.948
13	rs56159542	rs2060274	19	19543271	SNV	T	0.17	0.660434	19p13.11	intron_variant	GATAD2A	ENSG00000167491	protein_coding			0.212
13	rs56159542	rs2965186	19	19497195	SNV	G	0.83	0.660434	19p13.11	intron_variant	GATAD2A	ENSG00000167491		ENSR19_99NQF	promoter	1.151
13	rs56159542	rs2916070	19	19524105	SNV	A	0.17	0.660434	19p13.11	intron_variant	GATAD2A	ENSG00000167491				8.048
13	rs56159542	rs7250233	19	19630948	SNV	T	0.17	0.660434	19p13.11	intron_variant	NDUFA13,YJEFN3	ENSG00000186010,ENSG00000250067	protein_coding			1.052
13	rs56159542	rs11668203	19	19531370	SNV	T	0.17	0.660434	19p13.11	intron_variant	GATAD2A	ENSG00000167491				0.171
13	rs56159542	rs78010159	19	19615905	SNV	T	0.17	0.660434	19p13.11	intron_variant	GATAD2A	ENSG00000167491				3.108
13	rs56159542	rs113841472	19	19565482	SNV	G	0.17	0.660434	19p13.11	intron_variant	GATAD2A	ENSG00000167491	protein_coding			4.358
13	rs56159542	rs75667002	19	19592232	SNV	A	0.17	0.660434	19p13.11	intron_variant	GATAD2A	ENSG00000167491				2.952
13	rs56159542	rs56330647	19	19627653	SNV	G	0.17	0.660434	19p13.11	intron_variant	NDUFA13,YJEFN3	ENSG00000186010,ENSG00000250067	protein_coding			2.957
13	rs56159542	rs34918704	19	19620457	indel	TGTGT	0.17	0.660434	19p13.11	downstream_gene_variant	GATAD2A	ENSG00000167491				3.864
13	rs56159542	rs148001625	19	19632970	SNV	C	0.17	0.660434	19p13.11	intron_variant	NDUFA13,YJEFN3,CTC-260F20.3	ENSG00000186010,ENSG00000250067,ENSG00000258674				0.15
13	rs56159542	rs4808204	19	19590721	SNV	G	0.17	0.660434	19p13.11	intron_variant	GATAD2A	ENSG00000167491				2.632
13	rs56159542	rs11671253	19	19604206	SNV	T	0.17	0.660434	19p13.11	intron_variant	GATAD2A	ENSG00000167491	protein_coding			1.413
13	rs56159542	rs11085264	19	19621780	SNV	G	0.17	0.660434	19p13.11	upstream_gene_variant	TSSK6	ENSG00000178093		ENSR19_B5TJQ	enhancer	0.352
13	rs56159542	rs58074958	19	19570555	SNV	C	0.17	0.660434	19p13.11	intron_variant	GATAD2A	ENSG00000167491	protein_coding			6.197
13	rs56159542	rs8110171	19	19560063	SNV	T	0.17	0.660434	19p13.11	intron_variant	GATAD2A	ENSG00000167491				1.402
13	rs56159542	rs78176666	19	19636702	SNV	C	0.17	0.660434	19p13.11	intron_variant	NDUFA13,YJEFN3	ENSG00000186010,ENSG00000250067	protein_coding			2.517
13	rs56159542	rs8111093	19	19505548	SNV	T	0.17	0.660434	19p13.11	intron_variant	GATAD2A	ENSG00000167491		ENSR19_99NSZ	enhancer	0.89
13	rs56159542	rs7245689	19	19629530	SNV	A	0.17	0.660434	19p13.11	intron_variant	NDUFA13,YJEFN3	ENSG00000186010,ENSG00000250067	protein_coding			0.324
13	rs56159542	rs4808951	19	19550306	SNV	G	0.17	0.660434	19p13.11	intron_variant	GATAD2A	ENSG00000167491	protein_coding			0.279
13	rs56159542	rs10406278	19	19494725	SNV	C	0.83	0.660434	19p13.11	upstream_gene_variant	GATAD2A	ENSG00000167491				1.849
13	rs56159542	rs6511029	19	19471419	SNV	T	0.825	0.655547	19p13.11	downstream_gene_variant	MAU2	ENSG00000129933				0.585
13	rs56159542	rs11670882	19	19649748	SNV	C	0.173	0.655155	19p13.11	intron_variant	CILP2	ENSG00000160161	protein_coding	ENSR19_B5TNR	enhancer	5.994
13	rs56159542	rs7252453	19	19654117	SNV	C	0.173	0.655155	19p13.11	synonymous_variant	CILP2	ENSG00000160161	protein_coding			0.428
13	rs56159542	rs34169314	19	19489140	indel	GTTT		0.655022	19p13.11	regulatory_region_variant	GATAD2A	ENSG00000167491		ENSR19_B5SSJ	enhancer
13	rs56159542	rs2965184	19	19545428	SNV	G	0.171	0.654848	19p13.11	intron_variant	GATAD2A	ENSG00000167491	protein_coding	ENSR19_99P9G	enhancer	11.36
13	rs56159542	rs2965201	19	19478051	SNV	T	0.829	0.654783	19p13.11	regulatory_region_variant	MAU2	ENSG00000129933		ENSR19_B5SQX	enhancer	4.724
13	rs56159542	rs78883953	19	19630002	SNV	A	0.171	0.654783	19p13.11	intron_variant	NDUFA13,YJEFN3	ENSG00000186010,ENSG00000250067	protein_coding			2.132
13	rs56159542	rs34487417	19	19509701	SNV	T	0.171	0.654783	19p13.11	intron_variant	GATAD2A	ENSG00000167491	protein_coding			0.317
13	rs56159542	rs2060275	19	19536208	SNV	C	0.171	0.654783	19p13.11	intron_variant	GATAD2A	ENSG00000167491	protein_coding			9.248
13	rs56159542	rs55684993	19	19477057	indel	AAATAAATAAATAAATAAATAA	0.829	0.654783	19p13.11	intergenic_variant	MAU2	ENSG00000129933				7.457
13	rs56159542	rs138951922	19	19630575	indel	CCTCCTCTCCCTCTGTCCTCCTCTCCCTCTGTCCTCCTCTCC	0.169	0.654566	19p13.11	intron_variant	NDUFA13,YJEFN3	ENSG00000186010,ENSG00000250067	protein_coding			0.22
13	rs56159542	rs2916072	19	19525712	SNV	A	0.169	0.654566	19p13.11	intron_variant	GATAD2A	ENSG00000167491				0.389
13	rs56159542	rs111762799	19	19615982	indel	GGGGGGGG	0.172	0.649196	19p13.11	intron_variant	GATAD2A	ENSG00000167491				1.111
13	rs56159542	rs8102502	19	19652746	SNV	C	0.1759	0.638793	19p13.11	intron_variant	CILP2	ENSG00000160161	protein_coding			14.96
13	rs56159542	rs112539183	19	19580757	indel	AAAAAAAAAAAAAA	0.1759	0.638403	19p13.11	intron_variant	GATAD2A	ENSG00000167491	protein_coding			0.827
13	rs56159542	rs139366686	19	19634252	indel	TTTTTTTTTTT	0.174	0.63821	19p13.11	intron_variant	NDUFA13,YJEFN3,CTC-260F20.3	ENSG00000186010,ENSG00000250067,ENSG00000258674				0.202
13	rs56159542	rs137895996	19	19498867	indel	-	0.826	0.63821	19p13.11	intron_variant	GATAD2A	ENSG00000167491
13	rs56159542	rs1529745	19	19517325	SNV	G	0.1799	0.628719	19p13.11	intron_variant	GATAD2A	ENSG00000167491	protein_coding	ENSR19_DXZW	enhancer	20.4
13	rs56159542	rs377538131	19	19580965	indel	TTTTTTTTTTTTTT	0.1759	0.627549	19p13.11	intron_variant	GATAD2A	ENSG00000167491	protein_coding			1.907
13	rs56159542	rs4808958	19	19571752	SNV	A	0.164	0.625759	19p13.11	intron_variant	GATAD2A	ENSG00000167491	protein_coding			6.178
13	rs56159542	rs57260911	19	19477211	SNV	T	0.8231	0.622181	19p13.11	intergenic_variant	MAU2	ENSG00000129933				1.307
13	rs56159542	rs10423147	19	19477220	SNV	T	0.8231	0.622181	19p13.11	intergenic_variant	MAU2	ENSG00000129933				0.218
13	rs56159542	rs11399431	19	19628054	indel	TTTTTTTTTTTTTT	0.175	0.610288	19p13.11	intron_variant	NDUFA13,YJEFN3	ENSG00000186010,ENSG00000250067	protein_coding			0.777
13	rs56159542	rs1985109	19	19469907	SNV	T	0.8111	0.595167	19p13.11	downstream_gene_variant	MAU2	ENSG00000129933				1.406
13	rs56159542	rs111838568	19	19515068	indel	TTTTTTTTTTTTTTT	0.1819	0.585611	19p13.11	intron_variant	GATAD2A	ENSG00000167491	protein_coding			2.366
13	rs56159542	rs71170675	19	19470920	indel	AAAAAAAAAAAA	0.8082	0.570277	19p13.11	downstream_gene_variant	MAU2	ENSG00000129933				0.683
13	rs56159542	rs57295102	19	19525958	indel	TTTTTTTTTTTTTTT	0.1521	0.557979	19p13.11	intron_variant	GATAD2A	ENSG00000167491				0.133
13	rs56159542	rs7252981	19	19692579	SNV	C	0.6938	0.551848	19p13.11	intron_variant	PBX4	ENSG00000105717	protein_coding			3.218
13	rs56159542	rs8103250	19	19679461	SNV	G	0.6928	0.549274	19p13.11	intron_variant	PBX4	ENSG00000105717	protein_coding			0.275
13	rs56159542	rs8108705	19	19675367	SNV	T	0.6928	0.549274	19p13.11	intron_variant	PBX4	ENSG00000105717	protein_coding			0.024
13	rs56159542	rs9304962	19	19679992	SNV	C	0.6928	0.549274	19p13.11	intron_variant	PBX4	ENSG00000105717	protein_coding			0.738
13	rs56159542	rs57738079	19	19477210	SNV	T	0.7952	0.544117	19p13.11	intergenic_variant	MAU2	ENSG00000129933				0.985
13	rs56159542	rs7249692	19	19670688	SNV	C	0.6938	0.542779	19p13.11	downstream_gene_variant	PBX4	ENSG00000105717				0.018
13	rs56159542	rs11668721	19	19760916	SNV	A	0.172	0.539722	19p13.11	non_coding_transcript_exon_variant	ATP13A1	ENSG00000105726	protein_coding			0.061
13	rs56159542	rs7245672	19	19699963	SNV	C	0.6889	0.539142	19p13.11	intron_variant	PBX4	ENSG00000105717	protein_coding			0.013
13	rs56159542	rs544638445	19	19580248	indel	GAAAAAAA		0.538134	19p13.11	intron_variant	GATAD2A	ENSG00000167491	protein_coding
13	rs56159542	rs8109618	19	19668916	SNV	A	0.6918	0.537691	19p13.11	downstream_gene_variant	PBX4	ENSG00000105717				0.159
13	rs56159542	rs884480	19	19773923	SNV	A	0.174	0.529951	19p13.11	synonymous_variant	ATP13A1	ENSG00000105726	protein_coding			0.682
13	rs56159542	rs73006705	19	19781917	SNV	G	0.174	0.529951	19p13.11	intron_variant	ZNF101	ENSG00000181896				2.708
13	rs56159542	rs76347963	19	19780145	SNV	T	0.174	0.529951	19p13.11	intron_variant	ZNF101	ENSG00000181896		ENSR19_C3XNT	enhancer	3.331
13	rs56159542	rs10403579	19	19770329	SNV	C	0.174	0.529951	19p13.11	intron_variant	ATP13A1	ENSG00000105726	protein_coding			0.504
13	rs56159542	rs34174818	19	19778046	SNV	A	0.174	0.529951	19p13.11	upstream_gene_variant	ZNF101	ENSG00000181896				0.495
13	rs56159542	rs8101068	19	19564486	SNV	T	0.1571	0.529231	19p13.11	intron_variant	GATAD2A	ENSG00000167491	protein_coding			0.029
13	rs56159542	rs56395711	19	19541789	SNV	G	0.1382	0.526172	19p13.11	intron_variant	GATAD2A	ENSG00000167491	protein_coding			5.092
13	rs56159542	rs2965187	19	19522970	SNV	A	0.2087	0.518253	19p13.11	intron_variant	GATAD2A	ENSG00000167491				7.242
13	rs56159542	rs71170689	19	19586300	insertion	T	0.8608	0.509565	19p13.11	intron_variant	GATAD2A	ENSG00000167491		ENSR19_DZ4D	enhancer	2.972
14	rs7277773	rs7277773	21	43286000	SNV	T	0.2903	1	21q22.3	intron_variant	PRDM15	ENSG00000141956	protein_coding			0.721
14	rs7277773	rs11702565	21	43285293	SNV	T	0.2893	0.975943	21q22.3	intron_variant	PRDM15	ENSG00000141956	protein_coding	ENSR21_BBBBW	enhancer	2.89
14	rs7277773	rs928873	21	43293371	SNV	T	0.2853	0.928232	21q22.3	intron_variant	PRDM15	ENSG00000141956	protein_coding			0.388
14	rs7277773	rs4920078	21	43293050	SNV	T	0.2853	0.928232	21q22.3	intron_variant	PRDM15	ENSG00000141956	protein_coding			1.011
14	rs7277773	rs870432	21	43296428	SNV	G	0.2843	0.904581	21q22.3	intron_variant	PRDM15	ENSG00000141956	protein_coding			2.606
14	rs7277773	rs57742874	21	43280913	SNV	A	0.3012	0.837966	21q22.3	intron_variant	PRDM15	ENSG00000141956	protein_coding			1.106
14	rs7277773	rs113834835	21	43299584	SNV	A	0.2942	0.822547	21q22.3	5_prime_UTR_variant	PRDM15	ENSG00000141956	protein_coding	ENSR21_BBBDZ	promoter	7.548
14	rs7277773	rs7281687	21	43277793	SNV	T	0.2843	0.757536	21q22.3	intron_variant	PRDM15	ENSG00000141956				2.12
14	rs7277773	rs2839397	21	43286342	SNV	G	0.3539	0.738251	21q22.3	intron_variant	PRDM15	ENSG00000141956	protein_coding			3.784
14	rs7277773	rs4919983	21	43301781	SNV	C	0.6759	0.722097	21q22.3	upstream_gene_variant	SNORA3	ENSG00000251778				4.45
14	rs7277773	rs2839400	21	43301863	SNV	A	0.6759	0.722097	21q22.3	upstream_gene_variant	SNORA3	ENSG00000251778				1.691
14	rs7277773	rs8129825	21	43286561	SNV	T	0.3469	0.710583	21q22.3	intron_variant	PRDM15	ENSG00000141956	protein_coding			0.989
14	rs7277773	rs1893587	21	43287013	SNV	A	0.3469	0.710583	21q22.3	intron_variant	PRDM15	ENSG00000141956	protein_coding			0.45
14	rs7277773	rs8131888	21	43286528	SNV	C	0.3469	0.710583	21q22.3	intron_variant	PRDM15	ENSG00000141956	protein_coding			3.314
14	rs7277773	rs8129811	21	43286526	SNV	G	0.3469	0.710583	21q22.3	intron_variant	PRDM15	ENSG00000141956	protein_coding			0.02
14	rs7277773	rs1893586	21	43286918	SNV	A	0.3469	0.710583	21q22.3	intron_variant	PRDM15	ENSG00000141956	protein_coding			0.093
14	rs7277773	rs2839396	21	43286209	SNV	C	0.3638	0.706806	21q22.3	intron_variant	PRDM15	ENSG00000141956	protein_coding			3.552
14	rs7277773	rs2277794	21	43274653	SNV	T	0.326	0.706223	21q22.3	intron_variant	PRDM15	ENSG00000141956				0.021
14	rs7277773	rs2839399	21	43286429	SNV	G	0.3459	0.705501	21q22.3	intron_variant	PRDM15	ENSG00000141956	protein_coding			1.561
14	rs7277773	rs7280316	21	43281651	SNV	G	0.3459	0.697105	21q22.3	intron_variant	PRDM15	ENSG00000141956	protein_coding			0.586
14	rs7277773	rs2839401	21	43302079	SNV	A	0.2644	0.685582	21q22.3	upstream_gene_variant	SNORA3	ENSG00000251778				5.314
14	rs7277773	rs870531	21	43276783	SNV	A	0.3509	0.672875	21q22.3	intron_variant	PRDM15	ENSG00000141956				0.074
14	rs7277773	rs7282182	21	43278170	SNV	T	0.4195	0.50534	21q22.3	intron_variant	PRDM15	ENSG00000141956				0.286
15	rs28526181	rs28526181	21	43244761	SNV	G	0.5984	1	21q22.3	intron_variant	PRDM15	ENSG00000141956	protein_coding			3.561
15	rs28526181	rs28972152	21	43250869	SNV	C	0.4046	0.979454	21q22.3	intron_variant	PRDM15	ENSG00000141956				3.774
15	rs28526181	rs28629263	21	43245828	SNV	T	0.6223	0.904533	21q22.3	intron_variant	PRDM15	ENSG00000141956	protein_coding			3.091
15	rs28526181	rs78271837	21	43245755	indel	CCCCCC	0.6233	0.900714	21q22.3	intron_variant	PRDM15	ENSG00000141956	protein_coding			0.624
15	rs28526181	rs28371995	21	43245558	SNV	A	0.6233	0.900714	21q22.3	intron_variant	PRDM15	ENSG00000141956	protein_coding			0.922
15	rs28526181	rs28516731	21	43247181	SNV	A	0.6233	0.900714	21q22.3	intron_variant	PRDM15	ENSG00000141956	protein_coding			0.194
15	rs28526181	rs62214688	21	43246895	SNV	A	0.3767	0.900714	21q22.3	intron_variant	PRDM15	ENSG00000141956	protein_coding			2.73
15	rs28526181	rs28480374	21	43244634	SNV	C	0.6233	0.900714	21q22.3	intron_variant	PRDM15	ENSG00000141956	protein_coding			0.491
15	rs28526181	rs28694651	21	43244582	SNV	C	0.6243	0.896906	21q22.3	intron_variant	PRDM15	ENSG00000141956	protein_coding			0.706
15	rs28526181	rs28429890	21	43245735	SNV	A	0.6243	0.896906	21q22.3	intron_variant	PRDM15	ENSG00000141956	protein_coding			6.328
15	rs28526181	rs28640121	21	43245337	SNV	G	0.6243	0.896906	21q22.3	intron_variant	PRDM15	ENSG00000141956	protein_coding			0.027
15	rs28526181	rs28738914	21	43245242	SNV	A	0.6223	0.896389	21q22.3	intron_variant	PRDM15	ENSG00000141956	protein_coding			0.084
15	rs28526181	rs28444375	21	43244854	SNV	T	0.6223	0.896389	21q22.3	intron_variant	PRDM15	ENSG00000141956	protein_coding			2.011
15	rs28526181	rs28725344	21	43245893	SNV	T	0.6223	0.896389	21q22.3	intron_variant	PRDM15	ENSG00000141956	protein_coding			0.051
15	rs28526181	rs28593717	21	43245383	SNV	T	0.6233	0.892575	21q22.3	intron_variant	PRDM15	ENSG00000141956	protein_coding			0.194
15	rs28526181	rs62214691	21	43249137	SNV	T	0.3847	0.882826	21q22.3	intron_variant	PRDM15	ENSG00000141956				4.104
15	rs28526181	rs28550483	21	43251121	SNV	G	0.3777	0.880155	21q22.3	intron_variant	PRDM15	ENSG00000141956				0.063
15	rs28526181	rs62214694	21	43250871	SNV	C	0.3797	0.879711	21q22.3	intron_variant	PRDM15	ENSG00000141956				1.445
15	rs28526181	rs2839386	21	43253769	SNV	G	0.3797	0.879711	21q22.3	intron_variant	PRDM15	ENSG00000141956		ENSR21_9LLBM	enhancer	1.165
15	rs28526181	rs62214692	21	43250850	SNV	C	0.3797	0.879711	21q22.3	intron_variant	PRDM15	ENSG00000141956				1.375
15	rs28526181	rs112751858	21	43249122	indel	-		0.866234	21q22.3	intron_variant	PRDM15	ENSG00000141956
15	rs28526181	rs2839389	21	43254843	SNV	T	0.6183	0.863194	21q22.3	intron_variant	PRDM15	ENSG00000141956				5.094
15	rs28526181	rs2839390	21	43255117	SNV	A	0.6183	0.84715	21q22.3	intron_variant	PRDM15	ENSG00000141956				0.442
15	rs28526181	rs35937508	21	43254349	indel	AA	0.6213	0.835729	21q22.3	intron_variant	PRDM15	ENSG00000141956				0.093
15	rs28526181	rs11910698	21	43254426	SNV	C	0.6213	0.835729	21q22.3	intron_variant	PRDM15	ENSG00000141956				0.497
15	rs28526181	rs4920071	21	43254410	SNV	T	0.6213	0.835729	21q22.3	intron_variant	PRDM15	ENSG00000141956				0.967
15	rs28526181	rs6586302	21	43255271	SNV	C	0.6292	0.813704	21q22.3	intron_variant	PRDM15	ENSG00000141956				0.276
15	rs28526181	rs28501228	21	43244487	SNV	A	0.339	0.76409	21q22.3	intron_variant	PRDM15	ENSG00000141956	protein_coding			1.203
15	rs28526181	rs28521415	21	43244175	SNV	G	0.339	0.76409	21q22.3	intron_variant	PRDM15	ENSG00000141956	protein_coding			4.613
15	rs28526181	rs67291843	21	43244501	indel	TG	0.339	0.76409	21q22.3	intron_variant	PRDM15	ENSG00000141956	protein_coding			4.672
15	rs28526181	rs28450351	21	43244436	SNV	A	0.339	0.76409	21q22.3	intron_variant	PRDM15	ENSG00000141956	protein_coding			0.026
15	rs28526181	rs28501984	21	43244473	SNV	G	0.339	0.76409	21q22.3	intron_variant	PRDM15	ENSG00000141956	protein_coding			0.353
15	rs28526181	rs28702408	21	43243902	SNV	A	0.339	0.76409	21q22.3	intron_variant	PRDM15	ENSG00000141956	protein_coding			3.969
15	rs28526181	rs28709710	21	43242760	SNV	T	0.663	0.75733	21q22.3	intron_variant	PRDM15	ENSG00000141956	protein_coding			11.98
15	rs28526181	rs2839393	21	43255727	SNV	G	0.6302	0.747095	21q22.3	intron_variant	PRDM15	ENSG00000141956	protein_coding			1.172
15	rs28526181	rs28545527	21	43243585	SNV	G	0.6759	0.71437	21q22.3	intron_variant	PRDM15	ENSG00000141956	protein_coding			1.33
15	rs28526181	rs4920098	21	43256252	SNV	T	0.5915	0.674516	21q22.3	missense_variant	PRDM15	ENSG00000141956
15	rs28526181	rs9977311	21	43260487	SNV	A	0.5905	0.670978	21q22.3	intron_variant	PRDM15	ENSG00000141956	protein_coding			1.107
15	rs28526181	rs34513158	21	43262944	deletion	-	0.5905	0.670978	21q22.3	intron_variant	PRDM15	ENSG00000141956				0.78
15	rs28526181	rs58947663	21	43264060	indel	T	0.5895	0.667528	21q22.3	intron_variant	PRDM15	ENSG00000141956
15	rs28526181	rs6586335	21	43258353	SNV	A	0.5895	0.667456	21q22.3	intron_variant	PRDM15	ENSG00000141956	protein_coding			3.278
15	rs28526181	rs3746897	21	43259483	SNV	A	0.5885	0.663949	21q22.3	intron_variant	PRDM15	ENSG00000141956	protein_coding			1.548
15	rs28526181	rs928872	21	43266050	SNV	A	0.5924	0.663282	21q22.3	intron_variant	PRDM15	ENSG00000141956				0.555
15	rs28526181	rs4920101	21	43256438	SNV	A	0.6948	0.61546	21q22.3	intron_variant	PRDM15	ENSG00000141956	protein_coding			0.106
15	rs28526181	rs7279917	21	43257191	SNV	C	0.6938	0.603114	21q22.3	intron_variant	PRDM15	ENSG00000141956	protein_coding			0.623
15	rs28526181	rs7281198	21	43267879	SNV	C	0.6928	0.583339	21q22.3	intron_variant	PRDM15	ENSG00000141956				0.569
15	rs28526181	rs9974708	21	43268321	SNV	T	0.6918	0.57881	21q22.3	intron_variant	PRDM15	ENSG00000141956				0.038
15	rs28526181	rs9982092	21	43268579	SNV	C	0.6918	0.57881	21q22.3	intron_variant	PRDM15	ENSG00000141956				0.386
15	rs28526181	rs9974793	21	43268421	SNV	T	0.6918	0.57881	21q22.3	intron_variant	PRDM15	ENSG00000141956				4.601
15	rs28526181	rs2277793	21	43267260	SNV	T	0.6928	0.575842	21q22.3	missense_variant	PRDM15	ENSG00000141956
15	rs28526181	rs28546531	21	43241938	SNV	T	0.66	0.574679	21q22.3	intron_variant	PRDM15	ENSG00000141956	protein_coding			0.232
15	rs28526181	rs2839394	21	43268693	SNV	T	0.6978	0.560739	21q22.3	intron_variant	PRDM15	ENSG00000141956				0.411
15	rs28526181	rs7280772	21	43267545	SNV	T	0.6252	0.535966	21q22.3	intron_variant	PRDM15	ENSG00000141956		ENSR21_9LLGN	enhancer	1.302
15	rs28526181	rs7275637	21	43267707	SNV	A	0.6243	0.532366	21q22.3	intron_variant	PRDM15	ENSG00000141956		ENSR21_9LLGN	enhancer	0.565
16	rs62214688	rs62214688	21	43246895	SNV	A	0.3767	1	21q22.3	intron_variant	PRDM15	ENSG00000141956	protein_coding			2.73
16	rs62214688	rs28371995	21	43245558	SNV	A	0.6233	1	21q22.3	intron_variant	PRDM15	ENSG00000141956	protein_coding			0.922
16	rs62214688	rs78271837	21	43245755	indel	CCCCCC	0.6233	1	21q22.3	intron_variant	PRDM15	ENSG00000141956	protein_coding			0.624
16	rs62214688	rs28516731	21	43247181	SNV	A	0.6233	1	21q22.3	intron_variant	PRDM15	ENSG00000141956	protein_coding			0.194
16	rs62214688	rs28480374	21	43244634	SNV	C	0.6233	1	21q22.3	intron_variant	PRDM15	ENSG00000141956	protein_coding			0.491
16	rs62214688	rs28725344	21	43245893	SNV	T	0.6223	0.995778	21q22.3	intron_variant	PRDM15	ENSG00000141956	protein_coding			0.051
16	rs62214688	rs28629263	21	43245828	SNV	T	0.6223	0.995778	21q22.3	intron_variant	PRDM15	ENSG00000141956	protein_coding			3.091
16	rs62214688	rs28738914	21	43245242	SNV	A	0.6223	0.995778	21q22.3	intron_variant	PRDM15	ENSG00000141956	protein_coding			0.084
16	rs62214688	rs28444375	21	43244854	SNV	T	0.6223	0.995778	21q22.3	intron_variant	PRDM15	ENSG00000141956	protein_coding			2.011
16	rs62214688	rs28694651	21	43244582	SNV	C	0.6243	0.995773	21q22.3	intron_variant	PRDM15	ENSG00000141956	protein_coding			0.706
16	rs62214688	rs28640121	21	43245337	SNV	G	0.6243	0.995773	21q22.3	intron_variant	PRDM15	ENSG00000141956	protein_coding			0.027
16	rs62214688	rs28429890	21	43245735	SNV	A	0.6243	0.995773	21q22.3	intron_variant	PRDM15	ENSG00000141956	protein_coding			6.328
16	rs62214688	rs28593717	21	43245383	SNV	T	0.6233	0.991543	21q22.3	intron_variant	PRDM15	ENSG00000141956	protein_coding			0.194
16	rs62214688	rs62214694	21	43250871	SNV	C	0.3797	0.978983	21q22.3	intron_variant	PRDM15	ENSG00000141956				1.445
16	rs62214688	rs62214692	21	43250850	SNV	C	0.3797	0.978983	21q22.3	intron_variant	PRDM15	ENSG00000141956				1.375
16	rs62214688	rs2839386	21	43253769	SNV	G	0.3797	0.978983	21q22.3	intron_variant	PRDM15	ENSG00000141956		ENSR21_9LLBM	enhancer	1.165
16	rs62214688	rs28550483	21	43251121	SNV	G	0.3777	0.978909	21q22.3	intron_variant	PRDM15	ENSG00000141956				0.063
16	rs62214688	rs62214691	21	43249137	SNV	T	0.3847	0.966832	21q22.3	intron_variant	PRDM15	ENSG00000141956				4.104
16	rs62214688	rs2839389	21	43254843	SNV	T	0.6183	0.962348	21q22.3	intron_variant	PRDM15	ENSG00000141956				5.094
16	rs62214688	rs112751858	21	43249122	indel	-		0.950757	21q22.3	intron_variant	PRDM15	ENSG00000141956
16	rs62214688	rs2839390	21	43255117	SNV	A	0.6183	0.945662	21q22.3	intron_variant	PRDM15	ENSG00000141956				0.442
16	rs62214688	rs35937508	21	43254349	indel	AA	0.6213	0.932966	21q22.3	intron_variant	PRDM15	ENSG00000141956				0.093
16	rs62214688	rs11910698	21	43254426	SNV	C	0.6213	0.932966	21q22.3	intron_variant	PRDM15	ENSG00000141956				0.497
16	rs62214688	rs4920071	21	43254410	SNV	T	0.6213	0.932966	21q22.3	intron_variant	PRDM15	ENSG00000141956				0.967
16	rs62214688	rs6586302	21	43255271	SNV	C	0.6292	0.907962	21q22.3	intron_variant	PRDM15	ENSG00000141956				0.276
16	rs62214688	rs28526181	21	43244761	SNV	G	0.5984	0.900714	21q22.3	intron_variant	PRDM15	ENSG00000141956	protein_coding			3.561
16	rs62214688	rs28972152	21	43250869	SNV	C	0.4046	0.881514	21q22.3	intron_variant	PRDM15	ENSG00000141956				3.774
16	rs62214688	rs67291843	21	43244501	indel	TG	0.339	0.848322	21q22.3	intron_variant	PRDM15	ENSG00000141956	protein_coding			4.672
16	rs62214688	rs28702408	21	43243902	SNV	A	0.339	0.848322	21q22.3	intron_variant	PRDM15	ENSG00000141956	protein_coding			3.969
16	rs62214688	rs28501984	21	43244473	SNV	G	0.339	0.848322	21q22.3	intron_variant	PRDM15	ENSG00000141956	protein_coding			0.353
16	rs62214688	rs28521415	21	43244175	SNV	G	0.339	0.848322	21q22.3	intron_variant	PRDM15	ENSG00000141956	protein_coding			4.613
16	rs62214688	rs28501228	21	43244487	SNV	A	0.339	0.848322	21q22.3	intron_variant	PRDM15	ENSG00000141956	protein_coding			1.203
16	rs62214688	rs28450351	21	43244436	SNV	A	0.339	0.848322	21q22.3	intron_variant	PRDM15	ENSG00000141956	protein_coding			0.026
16	rs62214688	rs28709710	21	43242760	SNV	T	0.663	0.840817	21q22.3	intron_variant	PRDM15	ENSG00000141956	protein_coding			11.98
16	rs62214688	rs28545527	21	43243585	SNV	G	0.6759	0.793113	21q22.3	intron_variant	PRDM15	ENSG00000141956	protein_coding			1.33
16	rs62214688	rs2839393	21	43255727	SNV	G	0.6302	0.790094	21q22.3	intron_variant	PRDM15	ENSG00000141956	protein_coding			1.172
16	rs62214688	rs4920098	21	43256252	SNV	T	0.5915	0.764248	21q22.3	missense_variant	PRDM15	ENSG00000141956
16	rs62214688	rs9977311	21	43260487	SNV	A	0.5905	0.76081	21q22.3	intron_variant	PRDM15	ENSG00000141956	protein_coding			1.107
16	rs62214688	rs34513158	21	43262944	deletion	-	0.5905	0.76081	21q22.3	intron_variant	PRDM15	ENSG00000141956				0.78
16	rs62214688	rs58947663	21	43264060	indel	T	0.5895	0.757415	21q22.3	intron_variant	PRDM15	ENSG00000141956
16	rs62214688	rs6586335	21	43258353	SNV	A	0.5895	0.757388	21q22.3	intron_variant	PRDM15	ENSG00000141956	protein_coding			3.278
16	rs62214688	rs3746897	21	43259483	SNV	A	0.5885	0.753983	21q22.3	intron_variant	PRDM15	ENSG00000141956	protein_coding			1.548
16	rs62214688	rs928872	21	43266050	SNV	A	0.5924	0.752195	21q22.3	intron_variant	PRDM15	ENSG00000141956				0.555
16	rs62214688	rs4920101	21	43256438	SNV	A	0.6948	0.686089	21q22.3	intron_variant	PRDM15	ENSG00000141956	protein_coding			0.106
16	rs62214688	rs7279917	21	43257191	SNV	C	0.6938	0.673482	21q22.3	intron_variant	PRDM15	ENSG00000141956	protein_coding			0.623
16	rs62214688	rs7281198	21	43267879	SNV	C	0.6928	0.653104	21q22.3	intron_variant	PRDM15	ENSG00000141956				0.569
16	rs62214688	rs9974708	21	43268321	SNV	T	0.6918	0.648604	21q22.3	intron_variant	PRDM15	ENSG00000141956				0.038
16	rs62214688	rs9982092	21	43268579	SNV	C	0.6918	0.648604	21q22.3	intron_variant	PRDM15	ENSG00000141956				0.386
16	rs62214688	rs9974793	21	43268421	SNV	T	0.6918	0.648604	21q22.3	intron_variant	PRDM15	ENSG00000141956				4.601
16	rs62214688	rs2277793	21	43267260	SNV	T	0.6928	0.645277	21q22.3	missense_variant	PRDM15	ENSG00000141956
16	rs62214688	rs28546531	21	43241938	SNV	T	0.66	0.636206	21q22.3	intron_variant	PRDM15	ENSG00000141956	protein_coding			0.232
16	rs62214688	rs2839394	21	43268693	SNV	T	0.6978	0.62854	21q22.3	intron_variant	PRDM15	ENSG00000141956				0.411
16	rs62214688	rs7280772	21	43267545	SNV	T	0.6252	0.610727	21q22.3	intron_variant	PRDM15	ENSG00000141956		ENSR21_9LLGN	enhancer	1.302
16	rs62214688	rs7275637	21	43267707	SNV	A	0.6243	0.607187	21q22.3	intron_variant	PRDM15	ENSG00000141956		ENSR21_9LLGN	enhancer	0.565
16	rs62214688	rs2839391	21	43255359	SNV	C	0.5139	0.551883	21q22.3	intron_variant	PRDM15	ENSG00000141956				0.785
16	rs62214688	rs7283352	21	43255953	SNV	C	0.7386	0.545704	21q22.3	intron_variant	PRDM15	ENSG00000141956	protein_coding			1.97
17	rs118166807	rs118166807	21	43256353	SNV	C	0.0249	1	21q22.3	intron_variant	PRDM15	ENSG00000141956	protein_coding			2.875
17	rs118166807	rs78220760	21	43244548	SNV	A	0.0258	0.960558	21q22.3	intron_variant	PRDM15	ENSG00000141956	protein_coding			4.375
17	rs118166807	rs2187309	21	43251932	SNV	C	0.0268	0.924038	21q22.3	intron_variant	PRDM15	ENSG00000141956				0.71
17	rs118166807	rs114648028	21	43251841	SNV	A	0.0268	0.924038	21q22.3	intron_variant	PRDM15	ENSG00000141956				8.064
17	rs118166807	rs2187308	21	43251930	SNV	C	0.0268	0.924038	21q22.3	intron_variant	PRDM15	ENSG00000141956				0.771
17	rs118166807	rs117659348	21	43269137	SNV	C	0.0229	0.918128	21q22.3	intron_variant	PRDM15	ENSG00000141956				0.063
17	rs118166807	rs78951663	21	43270509	SNV	A	0.0229	0.918128	21q22.3	intron_variant	PRDM15	ENSG00000141956				1.881
17	rs118166807	rs115126152	21	43273898	SNV	A	0.0239	0.878671	21q22.3	intron_variant	PRDM15	ENSG00000141956				4.24
17	rs118166807	rs114337111	21	43236107	SNV	T	0.0288	0.858554	21q22.3	missense_variant	PRDM15	ENSG00000141956
17	rs118166807	rs78394345	21	43212939	SNV	A	0.0278	0.818119	21q22.3	intergenic_variant	PRDM15	ENSG00000141956				0.51
17	rs118166807	rs77097283	21	43214459	SNV	C	0.0278	0.818119	21q22.3	downstream_gene_variant	PRDM15	ENSG00000141956				1.383
17	rs118166807	rs80151553	21	43214349	SNV	T	0.0278	0.818119	21q22.3	downstream_gene_variant	PRDM15	ENSG00000141956				4.103
17	rs118166807	rs138548984	21	43240102	SNV	T	0.0239	0.801696	21q22.3	non_coding_transcript_exon_variant	PRDM15	ENSG00000141956	protein_coding			3.714
17	rs118166807	rs201573373	21	43208264	indel	TAG	0.0298	0.761758	21q22.3	intergenic_variant	PRDM15	ENSG00000141956				0.749
17	rs118166807	rs115896204	21	43207844	SNV	C	0.0298	0.761758	21q22.3	intergenic_variant	PRDM15	ENSG00000141956				2.122
17	rs118166807	rs76067412	21	43209282	SNV	T	0.0298	0.761758	21q22.3	intergenic_variant	PRDM15	ENSG00000141956				1.186
17	rs118166807	rs144683787	21	43229304	SNV	T	0.0308	0.736322	21q22.3	intron_variant	PRDM15	ENSG00000141956	protein_coding			0.043
17	rs118166807	rs149953916	21	43199956	SNV	T	0.0308	0.736303	21q22.3	regulatory_region_variant	RIPK4	ENSG00000183421		ENSR21_C65X8	enhancer	0.085
17	rs118166807	rs80334838	21	43204333	SNV	A	0.0308	0.736303	21q22.3	regulatory_region_variant	PRDM15	ENSG00000141956		ENSR21_BB9W5	enhancer	0.387
17	rs118166807	rs147680580	21	43199958	SNV	T	0.0308	0.736303	21q22.3	regulatory_region_variant	RIPK4	ENSG00000183421		ENSR21_C65X8	enhancer	1.366
17	rs118166807	rs147315004	21	43203714	SNV	G	0.0308	0.736303	21q22.3	regulatory_region_variant	PRDM15	ENSG00000141956		ENSR21_BB9W5	enhancer	3.274
17	rs118166807	rs78391941	21	43205935	SNV	G	0.0358	0.63024	21q22.3	intergenic_variant	PRDM15	ENSG00000141956				0.698
18	rs870432	rs870432	21	43296428	SNV	G	0.2843	1	21q22.3	intron_variant	PRDM15	ENSG00000141956	protein_coding			2.606
18	rs870432	rs928873	21	43293371	SNV	T	0.2853	0.966018	21q22.3	intron_variant	PRDM15	ENSG00000141956	protein_coding			0.388
18	rs870432	rs4920078	21	43293050	SNV	T	0.2853	0.966018	21q22.3	intron_variant	PRDM15	ENSG00000141956	protein_coding			1.011
18	rs870432	rs7277773	21	43286000	SNV	T	0.2903	0.904581	21q22.3	intron_variant	PRDM15	ENSG00000141956	protein_coding			0.721
18	rs870432	rs113834835	21	43299584	SNV	A	0.2942	0.896086	21q22.3	5_prime_UTR_variant	PRDM15	ENSG00000141956	protein_coding	ENSR21_BBBDZ	promoter	7.548
18	rs870432	rs11702565	21	43285293	SNV	T	0.2893	0.890281	21q22.3	intron_variant	PRDM15	ENSG00000141956	protein_coding	ENSR21_BBBBW	enhancer	2.89
18	rs870432	rs4919983	21	43301781	SNV	C	0.6759	0.775505	21q22.3	upstream_gene_variant	SNORA3	ENSG00000251778				4.45
18	rs870432	rs2839400	21	43301863	SNV	A	0.6759	0.775505	21q22.3	upstream_gene_variant	SNORA3	ENSG00000251778				1.691
18	rs870432	rs57742874	21	43280913	SNV	A	0.3012	0.748483	21q22.3	intron_variant	PRDM15	ENSG00000141956	protein_coding			1.106
18	rs870432	rs2839401	21	43302079	SNV	A	0.2644	0.74475	21q22.3	upstream_gene_variant	SNORA3	ENSG00000251778				5.314
18	rs870432	rs8129811	21	43286526	SNV	G	0.3469	0.713775	21q22.3	intron_variant	PRDM15	ENSG00000141956	protein_coding			0.02
18	rs870432	rs8129825	21	43286561	SNV	T	0.3469	0.713775	21q22.3	intron_variant	PRDM15	ENSG00000141956	protein_coding			0.989
18	rs870432	rs1893586	21	43286918	SNV	A	0.3469	0.713775	21q22.3	intron_variant	PRDM15	ENSG00000141956	protein_coding			0.093
18	rs870432	rs1893587	21	43287013	SNV	A	0.3469	0.713775	21q22.3	intron_variant	PRDM15	ENSG00000141956	protein_coding			0.45
18	rs870432	rs8131888	21	43286528	SNV	C	0.3469	0.713775	21q22.3	intron_variant	PRDM15	ENSG00000141956	protein_coding			3.314
18	rs870432	rs2839399	21	43286429	SNV	G	0.3459	0.708569	21q22.3	intron_variant	PRDM15	ENSG00000141956	protein_coding			1.561
18	rs870432	rs2839397	21	43286342	SNV	G	0.3539	0.691689	21q22.3	intron_variant	PRDM15	ENSG00000141956	protein_coding			3.784
18	rs870432	rs7281687	21	43277793	SNV	T	0.2843	0.667545	21q22.3	intron_variant	PRDM15	ENSG00000141956				2.12
18	rs870432	rs2839396	21	43286209	SNV	C	0.3638	0.661562	21q22.3	intron_variant	PRDM15	ENSG00000141956	protein_coding			3.552
18	rs870432	rs2277794	21	43274653	SNV	T	0.326	0.632186	21q22.3	intron_variant	PRDM15	ENSG00000141956				0.021
18	rs870432	rs7280316	21	43281651	SNV	G	0.3459	0.625735	21q22.3	intron_variant	PRDM15	ENSG00000141956	protein_coding			0.586
18	rs870432	rs870531	21	43276783	SNV	A	0.3509	0.594715	21q22.3	intron_variant	PRDM15	ENSG00000141956				0.074

## Sheet: Table S8
Table S8 Significant eQTL lookup results in 49 tissues from GTEx database
SNP	Chr	BP	A1	A2	eGene	NES	p-value	Tissue
rs7119706	11	14910599	A	G	CALCB	-0.65	4.9e-13	Brain - Cerebellar Hemisphere
rs7119706	11	14910599	A	G	CALCB	-0.56	2.2e-10	Brain - Cerebellum
rs7119706	11	14910599	A	G	PDE3B	0.3	3.8e-08	Pancreas
rs7119706	11	14910599	A	G	CYP2R1	0.16	7.1e-08	Thyroid
rs7119706	11	14910599	A	G	COPB1	0.058	7.9e-07	Whole Blood
rs7119706	11	14910599	A	G	CYP2R1	0.13	1.1e-05	Muscle - Skeletal
rs7119706	11	14910599	A	G	INSC	-0.46	1.1e-05	Brain - Cerebellum
rs7119706	11	14910599	A	G	COPB1	0.17	2.3e-05	Brain - Cerebellum
rs7119706	11	14910599	A	G	COPB1	0.071	2.5e-05	Thyroid
rs7119706	11	14910599	A	G	RRAS2	-0.18	5.2e-05	Testis
rs7119706	11	14910599	A	G	COPB1	0.071	0.00012	Cells - Cultured fibroblasts
rs7119706	11	14910599	A	G	INSC	-0.44	0.00012	Brain - Cerebellar Hemisphere
rs7119706	11	14910599	A	G	RRAS2	-0.11	0.00014	Nerve - Tibial
rs7119706	11	14910599	A	G	CYP2R1	0.14	0.00014	Esophagus - Muscularis
rs7277773	21	41865891	T	C	C2CD2	0.27	4.7e-10	Cells - Cultured fibroblasts
rs7277773	21	41865891	T	C	PRDM15	-0.41	3.8e-09	Testis
rs7277773	21	41865891	T	C	PRDM15	-0.32	8.8e-07	Adrenal Gland
rs7277773	21	41865891	T	C	PRDM15	-0.19	1.4e-06	Lung
rs7277773	21	41865891	T	C	PRDM15	-0.19	2e-05	Nerve - Tibial
rs17217098	19	19591575	A	G	MAU2	-0.19	1.1e-11	Whole Blood
rs17217098	19	19591575	A	G	ATP13A1	0.38	6.5e-11	Artery - Aorta
rs17217098	19	19591575	A	G	ATP13A1	0.26	3.6e-10	Nerve - Tibial
rs17217098	19	19591575	A	G	MAU2	-0.25	1.4e-09	Muscle - Skeletal
rs17217098	19	19591575	A	G	ATP13A1	0.28	3.5e-09	Thyroid
rs17217098	19	19591575	A	G	ATP13A1	0.24	9e-09	Esophagus - Muscularis
rs17217098	19	19591575	A	G	ATP13A1	0.29	2.1e-08	Heart - Atrial Appendage
rs17217098	19	19591575	A	G	ATP13A1	0.27	3.6e-08	Adipose - Subcutaneous
rs17217098	19	19591575	A	G	ATP13A1	0.24	3.9e-08	Artery - Tibial
rs17217098	19	19591575	A	G	ATP13A1	0.25	5e-08	Lung
rs17217098	19	19591575	A	G	BNIP3P9	-0.65	2e-06	Testis
rs17217098	19	19591575	A	G	ATP13A1	0.23	3.2e-06	Adipose - Visceral (Omentum)
rs17217098	19	19591575	A	G	ATP13A1	0.36	8.4e-06	Spleen
rs17217098	19	19591575	A	G	ATP13A1	0.21	1.6e-05	Cells - Cultured fibroblasts
rs17217098	19	19591575	A	G	ATP13A1	0.24	2e-05	Esophagus - Gastroesophageal Junction
rs17217098	19	19591575	A	G	ATP13A1	0.2	2e-05	Esophagus - Mucosa
rs17217098	19	19591575	A	G	GATAD2A	0.15	3.8e-05	Whole Blood
rs17217098	19	19591575	A	G	YJEFN3	0.25	4.3e-05	Colon - Transverse
rs17217098	19	19591575	A	G	ATP13A1	0.48	4.4e-05	Adrenal Gland
rs17217098	19	19591575	A	G	ATP13A1	0.18	5.4e-05	Heart - Left Ventricle
rs17217098	19	19591575	A	G	GATAD2A	0.16	7e-05	Esophagus - Mucosa
rs17217098	19	19591575	A	G	ATP13A1	0.17	0.0001	Skin - Sun Exposed (Lower leg)
rs17217098	19	19591575	A	G	GATAD2A	0.095	0.00011	Cells - Cultured fibroblasts
rs17217098	19	19591575	A	G	GATAD2A	0.11	0.00011	Skin - Sun Exposed (Lower leg)
NES: normalized effect size

## Sheet: Table S9
Table S9. SMR results of procalcitonin eGenes in blood using eQTLGen rseource
Gene_ID	Gene_name*	beta_SMR	se_SMR	p-SMR	p-HEIDI
ENSG00000152270	PDE3B	-0.161239	0.022142	3.28728e-13	3.83806e-09
ENSG00000186104	CYP2R1	0.303803	0.0521088	5.53734e-09	2.23803e-05
ENSG00000105726	ATP13A1	0.0240033	0.00598518	6.06027e-05	0.0115781
ENSG00000129083	COPB1	-0.0183699	0.00494614	0.000204027	2.41098e-23
ENSG00000133818	RRAS2	-0.0286662	0.00796353	0.00031861	3.83687e-07
ENSG00000129933	MAU2	-0.0107389	0.00340449	0.00160872	0.000236723
ENSG00000167491	GATAD2A	0.0107267	0.0055724	0.0542332	0.000257347
ENSG00000188487	INSC	0.0288262	0.0150889	0.0560791	0.000106177
ENSG00000250067	YJEFN3	0.0104388	0.0140605	0.457832	0.0288415
ENSG00000141956	PRDM15	0.00375853	0.0090655	0.678437	0.276064
ENSG00000157617	C2CD2	0.0112431	0.0133941	0.40124	0.592999
Significant genes (p_SMR<0.05/11) are shown in bold.

## Sheet: Table S10
Table S10. Colocalization results of procalcitonin SMR significant genes in blood using eQTLGen rseource
Gene	PP.H0.abf	PP.H1.abf	PP.H2.abf	PP.H3.abf	PP.H4.abf	nsnps
PDE3B	2.13816e-93	7.10523e-51	3.00928e-43	1	7.64064e-29	3929
CYP2R1	5.69085e-53	1.89097e-10	3.00949e-43	1	5.00291e-09	3821
ATP13A1	0	0	0.000731297	0.970258	0.029011	3980
COPB1	0	0	3.00591e-43	1	2.49494e-42	4050
RRAS2	9.04322e-157	3.0088e-114	3.00559e-43	1	1.9862e-42	3954
MAU2	0	0	0.000751663	0.99816	0.00108865	4171
Note:
Hypothesis	Description
H₀	No association with either trait in the region
H₁	Association with trait 1 only
H₂	Association with trait 2 only
H₃	Both traits associated, but with different causal variants
H₄	Both traits associated, and they share the same causal variant (i.e., co-localization)

[truncated: 3 more sheets: Table S11, Table S12, Table S13]
